# Supplementary material for: The CiWOX13-CiWOX14 Complex Regulates CiBGLU21 to Promote Graft Union Formation by Modulating Cell Wall Synthesis in Carya illinoinensis
Source: Plants (Basel). 2026 Jan 16;15(2):273. doi: 10.3390/plants15020273 (PMC12844663; doi:10.3390/plants15020273)
Supplement: Supplementary file 1 [file plants-15-00273-s001.zip]

Archive with 6 entries (6 files):
- plants-4045921-Figures.pdf
- Supplemental Table S1. Information about genes from other species used in phylogenetic analysis..xlsx
- Supplemental Table S2. Primers used in this study..xlsx
- Supplemental Table S3. Information of CiBGLU genes and properties of the deduced proteins..xlsx
- Supplemental Table S4. The results of Y1H..xlsx
- Supplemental Table S5. Information on CiWOXs TFs..xlsx
