# Supplementary material for: The CiWOX13-CiWOX14 Complex Regulates CiBGLU21 to Promote Graft Union Formation by Modulating Cell Wall Synthesis in Carya illinoinensis
Source: Plants (Basel). 2026 Jan 16;15(2):273. doi: 10.3390/plants15020273 (PMC12844663; doi:10.3390/plants15020273)
Supplement: Supplementary file 1 [file plants-15-00273-s001.zip › Supplemental Table S1. Information about genes from other species used in phylogenetic analysis..xlsx]

## Sheet: Sheet1
Supplemental Table 1. Information about genes from other species used in phylogenetic analysis.
Genes Name	Genes ID	Species
AtBGLU1	At1g45191	A. thaliana
AtBGLU2	At5g16580
AtBGLU3	At4g22100
AtBGLU4	At1g60090
AtBGLU5	At1g60260
AtBGLU6	At1g60270
AtBGLU7	At3g62740
AtBGLU8	At3g62750
AtBGLU9	At4g27820
AtBGLU10	At4g27830
AtBGLU11	At1g02850
AtBGLU12	At5g42260
AtBGLU13	At5g44640
AtBGLU14	At2g25630
AtBGLU15	At2g44450
AtBGLU16	At3g60130
AtBGLU17	At2g44480
AtBGLU18	At1g52400
AtBGLU19	At3g21370
AtBGLU20	At1g75940
AtBGLU21	At1g66270
AtBGLU22	At1g66280
AtBGLU23	At3g09260
AtBGLU24	At5g28510
AtBGLU25	At3g03640
AtBGLU26	At2g44490
AtBGLU27	At3g60120
AtBGLU28	At2g44460
AtBGLU29	At2g44470
AtBGLU30	At3g60140
AtBGLU31	At5g24540
AtBGLU32	At5g24550
AtBGLU33	At2g32860
AtBGLU34	At1g47600
AtBGLU35	At1g51470
AtBGLU36	At1g51490
AtBGLU37	At5g25980
AtBGLU38	At5g26000
AtBGLU39	At5g48375
AtBGLU40	At1g26560
AtBGLU41	At5g54570
AtBGLU42	At5g36890
AtBGLU43	At3g18070
AtBGLU44	At3g18080
AtBGLU45	At1g61810
AtBGLU46	At1g61820
AtBGLU47	At4g21760
OsBGLU1	AP003217	O. sative
OsBGLU2	AP003570
OsBGLU3	AP003570
OsBGLU4	AP003349
OsBGLU5	AP003272
OsBGLU6	AC146619
OsBGLU7	AC091670
OsBGLU8	AC091670
OsBGLU9	AL731582
OsBGLU10	AL731582
OsBGLU11	AL731582
OsBGLU12	AL731582
OsBGLU13	AL73182
OsBGLU14	AL606622
OsBGLU15	AL606622
OsBGLU16	AL606622
OsBGLU17	AL606622
OsBGLU18	AL606622
OsBGLU19	AC121366
OsBGLU20	AC121366
OsBGLU21	AC121366
OsBGLU22	AC121366
OsBGLU23	AC137618
OsBGLU24	AP003543
OsBGLU25	AP003766
OsBGLU26	AP005182
OsBGLU27	AP005816
OsBGLU28	AP006049
OsBGLU29	AC108758
OsBGLU30	AC108758
OsBGLU31	AC137594
OsBGLU32	AC137594
Os9BGLU33	AC137594
OsBGLU34	AC074354
OsBGLU35	AC134047
OsBGLU36	AC135190
OsBGLU37	-
OsBGLU38	AL731785
PtBGLU1	Potri.004G019500	P. trichocarpa
PtBGLU2	Potri.004G019700
PtBGLU3	Potri.004G019400
PtBGLU4	Potri.004G019300
PtBGLU5	Potri.004G019800
PtBGLU6	Potri.001G403900
PtBGLU7	Potri.010G178800
PtBGLU8	Potri.015G041300
PtBGLU9	Potri.012G049300
PtBGLU10	Potri.008G094200
PtBGLU11	Potri.010G159900
PtBGLU12	Potri.001G409900
PtBGLU13	Potri.011G130200
PtBGLU14	Potri.010G149500
PtBGLU15	Potri.004G040700
PtBGLU16	Potri.001G015100
PtBGLU17	Potri.003G211100
PtBGLU18	Potri.001G227200
PtBGLU19	Potri.001G227400
PtBGLU20	Potri.001G227300
PtBGLU21	Potri.T177800
PtBGLU22	Potri.005G059500
PtBGLU23	Potri.001G226100
PtBGLU24	Potri.001G225900
PtBGLU25	Potri.001G226000
PtBGLU26	Potri.001G226200
PtBGLU27	Potri.001G223500
PtBGLU28	Potri.002G219600
PtBGLU29	Potri.001G223700
PtBGLU30	Potri.001G223600
PtBGLU31	Potri.001G223900
PtBGLU32	Potri.001G223800
PtBGLU33	Potri.001G222800
PtBGLU34	Potri.001G224000
PtBGLU35	Potri.004G110200
PtBGLU36	Potri.019G010800
PtBGLU37	Potri.T018600
PtBGLU38	Potri.T019200
PtBGLU39	Potri.T018000
PtBGLU40	Potri.004G109200
PtBGLU41	Potri.001G223200
PtBGLU42	Potri.001G223300
PtBGLU43	Potri.001G222900
PtBGLU44	Potri.001G223400
ZmBGLU1	GRMZM2G016890	Z. mays
ZmBGLU2	GRMZM2G008247
ZmBGLU3	GRMZM2G120962
ZmBGLU4	GRMZM2G014844
ZmBGLU5	GRMZM2G077015
ZmBGLU6	GRMZM2G076946
ZmBGLU7	GRMZM2G426467
ZmBGLU8	GRMZM2G174699
ZmBGLU9	GRMZM2G021379
ZmBGLU10	GRMZM2G3623
ZmBGLU11	GRMZM2G055699
ZmBGLU12	GRMZM2G069024
ZmBGLU13	GRMZM2G376416
ZmBGLU14	GRMZM2G108133
ZmBGLU15	AC234160.1_FG003
ZmBGLU16	GRMZM2G148176
ZmBGLU17	AC217401.3_FG001
ZmBGLU18	GRMZM2G118003
ZmBGLU19	GRMZM2G112704
ZmBGLU20	GRMZM2G163544
ZmBGLU21	GRMZM2G015804
ZmBGLU22	GRMZM2G031660
ZmBGLU23	GRMZM2G457040
ZmBGLU24	GRMZM2G012236
ZmBGLU25	GRMZM5G882852
