# Supplementary material for: The CiWOX13-CiWOX14 Complex Regulates CiBGLU21 to Promote Graft Union Formation by Modulating Cell Wall Synthesis in Carya illinoinensis
Source: Plants (Basel). 2026 Jan 16;15(2):273. doi: 10.3390/plants15020273 (PMC12844663; doi:10.3390/plants15020273)
Supplement: Supplementary file 1 [file plants-15-00273-s001.zip › Supplemental Table S2. Primers used in this study..xlsx]

## Sheet: Sheet1
Supplemental Table 2. Primers used in this study.
Primer name	Vector	Primer sequence (5’-3’)
Primers used in Subcellular localization
CiBGLU7-1300-GFP-F	pC1300-GFP	AGCTCGGTACCCGGGGATCCATGGCGAAGAAAATGAACTACTTGAAAGAATATG
CiBGLU7-1300-GFP-R	pC1300-GFP	GCTCACCATGTCGACTCTAGAGTCTTCCTTGACGTGATTTCCTTCAC
CiBGLU9-1300-GFP-F	pC1300-GFP	AGCTCGGTACCCGGGGATCCATGAGAGCCCCAATATTATTATTGCCG
CiBGLU9-1300-GFP-R	pC1300-GFP	GCTCACCATGTCGACTCTAGAATGCTTGTTTCTCTGGAGTAGGC
CiBGLU16-1300-GFP-F	pC1300-GFP	AGCTCGGTACCCGGGGATCCATGGGCAATCGCGTTTTCG
CiBGLU16-1300-GFP-R	pC1300-GFP	GCTCACCATGTCGACTCTAGATTTCTTGAGGAAATGCTTGAACCAATGG
CiBGLU18-1300-GFP-F	pC1300-GFP	AGCTCGGTACCCGGGGATCCATGAAAATAATTCATGGGAGTCTCCTATTATGGTAC
CiBGLU18-1300-GFP-R	pC1300-GFP	GCTCACCATGTCGACTCTAGAGTCAGTGTACAATAAAGGTAGCCTTCTCG
CiBGLU21-1300-GFP-F	pC1300-GFP	AGCTCGGTACCCGGGGATCCATGTTGAGGCTAGACGGCTAGTAG
CiBGLU21-1300-GFP-R	pC1300-GFP	GCTCACCATGTCGACTCTAGATTGAAAGAAAGCAGAGTGCGAAAG
Primers used in transgenic construction
CiBGLU21-1300-GFP-F	pC1300-GFP	AGCTCGGTACCCGGGGATCCATGTTGAGGCTAGACGGCTAGTAG
CiBGLU21-1300-GFP-R	pC1300-GFP	GCTCACCATGTCGACTCTAGATTGAAAGAAAGCAGAGTGCGAAAG
Primers used in Y1H
CiBGLU21-pABAi-F	pABAi	ATAAAAAAAAAATGATGAATTGAAAAGCTTCCCATAGAGGGCACAACTGTATAGG
CiBGLU21-pABAi-R	pABAi	CATACAGAGCACATGCCTCGAGTTTGAATCTTGATCCAGTACTACTACTGTTCAGTCAC
CiWOX13-AD-F	pGADT7	CCATGGAGGCCAGTGAATTCATGACTGAGTTTAGCATGATGGACTGG
CiWOX13-AD-R	pGADT7	AGCTCGAGCTCGATGGATCCTATGCCATAGTCTTCCGTGTGCT
CiWOX14-AD-F	pGADT7	CCATGGAGGCCAGTGAATTCATGACTGAATTTAACATGATGGAGTGGGAG
CiWOX14-AD-R	pGADT7	AGCTCGAGCTCGATGGATCCCATGCCATAGTCTTCTGTTTGCTGA
Primers used in Y2H
CiWOX13-BD-F	pGBKT7	TATGGCCATGGAGGCCGAATTCATGACTGAGTTTAGCATGATGGACTGG
CiWOX13-BD-R	pGBKT7	CGCTGCAGGTCGACTATGCCATAGTCTTCCGTGTGCT
CiWOX14-BD-F	pGBKT7	TATGGCCATGGAGGCCGAATTCATGACTGAATTTAACATGATGGAGTGGGAG
CiWOX14-BD-R	pGBKT7	CGCTGCAGGTCGACGGATCCCATGCCATAGTCTTCTGTTTGCTGA
Primers for Luciferase assay
CiBGLU21-0800-F	pGreenII 0800-LUC	GGCCCCCCCTCGAGGTCGACCCCATAGAGGGCACAACTGTATAGG
CiBGLU21-0800-R	pGreenII 0800-LUC	CTGCAGGAATTCGATATCAAGCTTTTTGAATCTTGATCCAGTACTACTACTGTTCAGTCAC
CiWOX13-SK-F	pGreenII 62-SK	CCGCTCTAGAACTAGTGGATCCATGACTGAGTTTAGCATGATGGACTGG
CiWOX13-SK-R	pGreenII 62-SK	GTATCGATAAGCTTGATATCGAATTCTATGCCATAGTCTTCCGTGTGCT
CiWOX14-SK-F	pGreenII 62-SK	CCGCTCTAGAACTAGTGGATCCATGACTGAATTTAACATGATGGAGTGGGAG
CiWOX14-SK-R	pGreenII 62-SK	GTATCGATAAGCTTGATATCGAATTCCATGCCATAGTCTTCTGTTTGCTGA
CiWOX13-cLUC-F	pCAMBIA1300-cLUC	GTCCGGGGCGGTACCATGACTGAGTTTAGCATGATGGACTGG
CiWOX13-cLUC-R	pCAMBIA1300-cLUC	CGAAAGCTCGCAGGTCGACTATGCCATAGTCTTCCGTGTGCT
CiWOX13-nLUC-F	pCAMBIA1300-nLUC	GGACGAGCTCGGTACCATGACTGAGTTTAGCATGATGGACTGG
CiWOX13-nLUC-R	pCAMBIA1300-nLUC	GCGTACGAGATCTGGTCGACTATGCCATAGTCTTCCGTGTGCT
CiWOX14-cLUC-F	pCAMBIA1300-cLUC	GTCCGGGGCGGTACCATGACTGAATTTAACATGATGGAGTGGGAG
CiWOX14-cLUC-R	pCAMBIA1300-cLUC	CGAAAGCTCGCAGGTCGACCATGCCATAGTCTTCTGTTTGCTGA
Primers used in EMSA
CiWOX13-His-F	pET-28a	AGCAAATGGGTCGCGGATCCATGACTGAGTTTAGCATGATGGACTGG
CiWOX13-His-R	pET-28a	TGTCGACGGAGCTCGAATTCCTATATGCCATAGTCTTCCGTGTGCT
CiWOX14-His-F	pET-28a	AGCAAATGGGTCGCGGATCCATGACTGAATTTAACATGATGGAGTGGGAG
CiWOX14-His-R	pET-28a	TGTCGACGGAGCTCGAATTCCTACATGCCATAGTCTTCTGTTTGCTGA
CiBGLU21-p1-F	EMSA probes	GGCACAACTGTATAGGACGTGTTCCACCACTGAACA
CiBGLU21-p1-R	EMSA probes	TGTTCAGTGGTGGAACACGTCCTATACAGTTGTGCC
CiBGLU21-p2-F	EMSA probes	TAACAGAAGCATGAACACGACAAAGTTTGTAGAAAA
CiBGLU21-p2-R	EMSA probes	TTTTCTACAAACTTTGTCGTGTTCATGCTTCTGTTT
CiBGLU21-p3-F	EMSA probes	GAGAATTTGCGGGACACGTAGTATTTTTCTTTTTT
CiBGLU21-p3-R	EMSA probes	AAAAAAGAAAAATACTACGTGTCCCGCGAAATTCTC
Primers used in Pull down
CiWOX13-GST-F	pGEX-6P	TCCAGGGGCCCCTGGGATCCATGACTGAGTTTAGCATGATGGACTGG
CiWOX13-GST-R	pGEX-6P	TCGAGTCGACCCGGGAATTCCTATATGCCATAGTCTTCCGTGTGCT
CiWOX14-GST-F	pGEX-6P	TCCAGGGGCCCCTGGGATCCATGACTGAATTTAACATGATGGAGTGGGAG
CiWOX14-GST-R	pGEX-6P	TCGAGTCGACCCGGGAATTCCTACATGCCATAGTCTTCTGTTTGCTGA
Primers for qRT-PCR
CiBGLU5-qPCR-F		CCAAGACTATCAGCGACTTGGT
CiBGLU5-qPCR-R		GCAAGGTACACCCTCACATCTTT
CiBGLU7-qPCR-F		ATTGTGAATGGGCAGAGGCT
CiBGLU7-qPCR-R		CCAAGTCTTTCACGCATCGC
CiBGLU9-qPCR-F		CCGATTGAGATGAGAGCCCC
CiBGLU9-qPCR-R		AGCTGTCTCTACTCAGCCCA
CiBGLU12-qPCR-F		GGGGGCATGCTGAAAAGTTC
CiBGLU12-qPCR-R		CAGGGACGAAACTACGGGAG
CiBGLU16-qPCR-F		TTGTGACACACCACCAGCTT
CiBGLU16-qPCR-R		TGGAACTAGCCAGGGTGAGA
CiBGLU18-qPCR-F		TGGGAAATGTTCCAGGAGGAC
CiBGLU18-qPCR-R		GATGCCTTGCTGGTTCACTC
CiCiBGLU21-qPCR-F		AACTAATCAGTCATGGAATACAACC
CiCiBGLU21-qPCR-R		TTTCCTGAAGCACACATCCG
LOC122280737-qPCR-F	AP2/ERF	GGCGACTGAACAAGTACCGA
LOC122280737-qPCR-R		CTTTCCGGCCCGTATTGACT
LOC122311278-qPCR-F		TTCCCCGGCCTATTCCAGTA
LOC122311278-qPCR-R		GTCCTTGCCATGCTCTTCCT
LOC122314215-qPCR-F		ACGCACAGCTTCTTTCCAGT
LOC122314215-qPCR-R		CTTGGTGGGGATGATGCGAT
LOC122295474-qPCR-F		ACCTGGCATCCCTCCAAATG
LOC122295474-qPCR-R		TGATGATCAGCACTCTCCGC
LOC122318148-qPCR-F		ACATCGAAGCTTCTCTCGGC
LOC122318148-qPCR-R		GGTTTTTCCTGCAATGCCGT
LOC122303601-qPCR-F		AAATGGGTCTTGAGCGAGCA
LOC122303601-qPCR-R		GCAGCGATTTGTAGCTGTCG
LOC122318230-qPCR-F		TAGGACCACTCTCTGCCTCC
LOC122318230-qPCR-R		AGTCTTCCTGCACAAACGAA
CiActin-qPCR-F		ACAGGGAGAAGATGACTCAAATC
CiActin-qPCR-F		CACTGGCATACAGAGAGAGAAC
