# Supplementary material for: The CiWOX13-CiWOX14 Complex Regulates CiBGLU21 to Promote Graft Union Formation by Modulating Cell Wall Synthesis in Carya illinoinensis
Source: Plants (Basel). 2026 Jan 16;15(2):273. doi: 10.3390/plants15020273 (PMC12844663; doi:10.3390/plants15020273)
Supplement: Supplementary file 1 [file plants-15-00273-s001.zip › Supplemental Table S3. Information of CiBGLU genes and properties of the deduced proteins..xlsx]

## Sheet: Sheet1
Supplemental Table 3. Information of CiBGLU genes and properties of the deduced proteins.
Sequence ID	Locus ID	Number of	Molecular Weight	Isoelectric point	Grand Average of Hydropathicity	Instability Index	Aliphatic	Predicted Location (s)
		Amino Acid (aa)	(Da)				Index
CiBGLU1	LOC122290759	512	58245.9	8.29	-0.331	16.2	75.14	Cell membrane
CiBGLU2	LOC122290760	513	58258.3	8.87	-0.321	21.27	74.04	Cell membrane
CiBGLU3	LOC122292999	513	58479.6	5.2	-0.383	24.27	75.52	Cell membrane
CiBGLU4	LOC122292501	514	58482.4	8.03	-0.31	21.53	77.26	Cell membrane
CiBGLU5	LOC122276460	565	64382.4	8.54	-0.324	35.81	77.5	Cell membrane
								Cytoplasmic
CiBGLU6	LOC122291242	513	57866.8	5.2	-0.288	29.19	73.43	Cell membrane
CiBGLU7	LOC122319019	494	56688.7	5.63	-0.524	27.72	72.51	Cytoplasmic
CiBGLU8	LOC122290749	513	58051	5.28	-0.295	28.77	73.63	Cell membrane
CiBGLU9	LOC122297280	514	58822.1	9.14	-0.327	21.47	78.74	Cell membrane
CiBGLU10	LOC122308980	503	57111.8	6.92	-0.264	26.48	84.57	Cell membrane
CiBGLU11	LOC122314318	507	57440.4	6.92	-0.184	29.82	83.89	Cell membrane
								Cell membrane
CiBGLU12	LOC122289846	486	55989.7	8.12	-0.38	30.55	87.53	Cytoplasmic
CiBGLU13	LOC122282644	502	57410.1	6.33	-0.304	30.25	83.39	Cytoplasmic
CiBGLU14	LOC122293817	600	67774.7	9.49	-0.679	31.13	71.7	Extracellular
CiBGLU15	LOC122294490	514	58887.7	8.58	-0.365	18.99	77.06	Cell membrane
CiBGLU16	LOC122279255	511	57905.2	6.68	-0.36	23.8	79.24	Cell membrane
CiBGLU17	LOC122294212	508	58405.8	8.59	-0.458	33.52	75.85	Cell membrane
CiBGLU18	LOC122292036	513	58442.1	5.76	-0.202	29.03	82.9	Cell membrane
CiBGLU19	LOC122294373	460	51962.3	5.16	-0.26	30.9	75.48	Cell membrane
CiBGLU20	LOC122292475	513	58199.1	8.96	-0.319	17.02	74.97	Cell membrane
CiBGLU21	LOC122313343	514	58394.9	6.38	-0.333	29.66	77.82	Cell membrane
CiBGLU22	LOC122313424	506	57429.6	5.69	-0.355	31.22	78.28	Cell membrane
