# Supplementary material for: The CiWOX13-CiWOX14 Complex Regulates CiBGLU21 to Promote Graft Union Formation by Modulating Cell Wall Synthesis in Carya illinoinensis
Source: Plants (Basel). 2026 Jan 16;15(2):273. doi: 10.3390/plants15020273 (PMC12844663; doi:10.3390/plants15020273)
Supplement: Supplementary file 1 [file plants-15-00273-s001.zip › Supplemental Table S4. The results of Y1H..xlsx]

## Sheet: Sheet1
Supplemental Table 4. The results of Y1H.
Gene ID
122295708	PREDICTED: WUSCHEL-related homeobox 4-like [Juglans regia]
122317062	PREDICTED: WUSCHEL-related homeobox 13-like [Juglans regia]
122318036	PREDICTED: WUSCHEL-related homeobox 13 [Juglans regia]
122297364	PREDICTED: AP2/ERF and B3 domain-containing transcription factor RAV1-like [Juglans regia]
122299912	PREDICTED: AP2/ERF and B3 domain-containing transcription repressor RAV2-like [Juglans regia]
122291807	PREDICTED: AP2-associated protein kinase 1 [Juglans regia]
122280783	PREDICTED: AP2-like ethylene-responsive transcription factor AIL1 [Juglans regia]
122319250	PREDICTED: AP2-like ethylene-responsive transcription factor AIL5 [Juglans regia]
122315894	PREDICTED: AP2-like ethylene-responsive transcription factor AIL5 [Juglans regia]
122293951	PREDICTED: AP2-like ethylene-responsive transcription factor AIL5 [Juglans regia]
122319093	PREDICTED: AP2-like ethylene-responsive transcription factor AIL6 [Juglans regia]
122316832	PREDICTED: AP2-like ethylene-responsive transcription factor AIL6 [Juglans regia]
122316919	PREDICTED: AP2-like ethylene-responsive transcription factor ANT [Juglans regia]
122304169	PREDICTED: AP2-like ethylene-responsive transcription factor ANT [Juglans regia]
122274248	PREDICTED: AP2-like ethylene-responsive transcription factor ANT [Juglans regia]
122312716	PREDICTED: AP2-like ethylene-responsive transcription factor At1g16060 [Juglans regia]
122285959	PREDICTED: AP2-like ethylene-responsive transcription factor At1g16060 [Juglans regia]
122301198	PREDICTED: AP2-like ethylene-responsive transcription factor At1g16060 isoform X1 [Juglans regia]
122280063	PREDICTED: AP2-like ethylene-responsive transcription factor At2g41710 isoform X1 [Juglans regia];PREDICTED: AP2-like ethylene-responsive transcription factor At2g41710 isoform X2 [Juglans regia]
122318311	PREDICTED: AP2-like ethylene-responsive transcription factor BBM [Juglans regia]
122315310	PREDICTED: AP2-like ethylene-responsive transcription factor BBM isoform X2 [Juglans regia];PREDICTED: AP2-like ethylene-responsive transcription factor BBM isoform X1 [Juglans regia]
122294913	PREDICTED: AP2-like ethylene-responsive transcription factor PLT2 [Juglans regia]
122289791	PREDICTED: AP2-like ethylene-responsive transcription factor TOE3 isoform X2 [Juglans regia]
122305036	PREDICTED: ARF guanine-nucleotide exchange factor GNL2 [Juglans regia]
122291327	PREDICTED: ARF guanine-nucleotide exchange factor GNOM [Juglans regia]
122311377	PREDICTED: ARF guanine-nucleotide exchange factor GNOM-like isoform X1 [Juglans regia]
122307566	PREDICTED: ARF guanine-nucleotide exchange factor GNOM-like isoform X1 [Juglans regia]
122274961	PREDICTED: arginine biosynthesis bifunctional protein ArgJ, chloroplastic [Juglans regia]
122300537	PREDICTED: ARM REPEAT PROTEIN INTERACTING WITH ABF2 isoform X1 [Juglans regia];PREDICTED: ARM REPEAT PROTEIN INTERACTING WITH ABF2 isoform X2 [Juglans regia]
122314675	PREDICTED: ARM REPEAT PROTEIN INTERACTING WITH ABF2-like [Juglans regia]
122275028	PREDICTED: ARM REPEAT PROTEIN INTERACTING WITH ABF2-like [Juglans regia]
122288798	PREDICTED: armadillo repeat-containing kinesin-like protein 1 isoform X1 [Juglans regia];PREDICTED: armadillo repeat-containing kinesin-like protein 1 isoform X2 [Juglans regia]
122301228	PREDICTED: armadillo repeat-containing kinesin-like protein 2 [Juglans regia]
122286678	PREDICTED: armadillo repeat-containing kinesin-like protein 2 [Juglans regia]
122290414	PREDICTED: armadillo repeat-containing kinesin-like protein 3 [Juglans regia]
122281331	PREDICTED: armadillo repeat-containing kinesin-like protein 3 isoform X1 [Juglans regia]
122310886	PREDICTED: armadillo repeat-containing protein 6 [Juglans regia]
122302955	PREDICTED: armadillo repeat-containing protein 7 isoform X1 [Juglans regia]
122291696	PREDICTED: armadillo repeat-containing protein 8 isoform X2 [Juglans regia]
122300737	PREDICTED: armadillo repeat-containing protein LFR [Juglans regia]
122277824	PREDICTED: armadillo repeat-containing protein LFR [Juglans regia]
122303802	PREDICTED: arogenate dehydratase/prephenate dehydratase 1, chloroplastic-like isoform X1 [Juglans regia];PREDICTED: arogenate dehydratase/prephenate dehydratase 1, chloroplastic-like isoform X2 [Juglans regia]
122278088	PREDICTED: arogenate dehydratase/prephenate dehydratase 1, chloroplastic-like isoform X1 [Juglans regia];PREDICTED: arogenate dehydratase/prephenate dehydratase 1, chloroplastic-like isoform X2 [Juglans regia]
122276701	PREDICTED: arogenate dehydratase/prephenate dehydratase 1, chloroplastic-like isoform X1 [Juglans regia];PREDICTED: arogenate dehydratase/prephenate dehydratase 1, chloroplastic-like isoform X2 [Juglans regia]
122292001	PREDICTED: arogenate dehydratase/prephenate dehydratase 2, chloroplastic isoform X1 [Juglans regia];PREDICTED: arogenate dehydratase/prephenate dehydratase 2, chloroplastic isoform X2 [Juglans regia]
122294735	PREDICTED: arogenate dehydratase/prephenate dehydratase 6, chloroplastic-like [Juglans regia]
122292791	PREDICTED: arogenate dehydratase/prephenate dehydratase 6, chloroplastic-like [Juglans regia]
122305203	PREDICTED: arogenate dehydrogenase 1, chloroplastic-like [Juglans regia]
122292378	PREDICTED: arogenate dehydrogenase 1, chloroplastic-like [Juglans regia]
122308416	PREDICTED: aromatic-L-amino-acid decarboxylase-like, partial [Juglans regia]
122298915	PREDICTED: ascorbate transporter, chloroplastic-like isoform X2 [Juglans regia];PREDICTED: ascorbate transporter, chloroplastic-like isoform X1 [Juglans regia]
122290796	PREDICTED: asparagine synthetase [glutamine-hydrolyzing] [Juglans regia]
122293284	PREDICTED: asparagine synthetase [glutamine-hydrolyzing] 1-like [Juglans regia]
122307235	PREDICTED: asparagine synthetase [glutamine-hydrolyzing] 3 [Juglans regia]
122303619	PREDICTED: asparagine synthetase [glutamine-hydrolyzing] 3-like [Juglans regia]
122310714	PREDICTED: asparagine synthetase domain-containing protein 1 isoform X4 [Juglans regia]
122292621	PREDICTED: asparagine-rich protein-like [Juglans regia]
122281564	PREDICTED: asparagine--tRNA ligase, chloroplastic/mitochondrial isoform X2 [Juglans regia]
122304404	PREDICTED: asparagine--tRNA ligase, cytoplasmic 1 isoform X1 [Juglans regia]
122293197	PREDICTED: asparagine--tRNA ligase, cytoplasmic 2 isoform X1 [Juglans regia]
122291636	PREDICTED: asparagine--tRNA ligase, cytoplasmic 2 isoform X1 [Juglans regia]
122291248	PREDICTED: asparagine--tRNA ligase, cytoplasmic 2-like, partial [Juglans regia]
122315746	PREDICTED: aspartate aminotransferase P2, mitochondrial-like [Juglans regia]
122319033	PREDICTED: aspartate aminotransferase, cytoplasmic [Juglans regia]
122316940	PREDICTED: aspartate aminotransferase, cytoplasmic [Juglans regia]
122304151	PREDICTED: aspartate aminotransferase, mitochondrial-like [Juglans regia]
122308160	PREDICTED: aspartate aminotransferase, mitochondrial-like isoform X1 [Juglans regia]
122279969	PREDICTED: aspartate aminotransferase, mitochondrial-like isoform X1 [Juglans regia]
122280370	PREDICTED: aspartate carbamoyltransferase 2, chloroplastic [Juglans regia]
122291113	PREDICTED: auxin transporter-like protein 1 [Juglans regia]
122306948	PREDICTED: auxin transporter-like protein 2 [Juglans regia]
122291343	PREDICTED: auxin transporter-like protein 2 [Juglans regia]
122279734	PREDICTED: auxin transporter-like protein 2 [Juglans regia]
122276498	PREDICTED: auxin transporter-like protein 2 [Juglans regia]
122312378	PREDICTED: auxin transporter-like protein 3 [Juglans regia]
122310822	PREDICTED: auxin transporter-like protein 3 [Juglans regia]
122312529	PREDICTED: auxin transporter-like protein 5 [Juglans regia]
122318857	PREDICTED: auxin-binding protein T85 [Juglans regia]
122292844	PREDICTED: auxin-induced in root cultures protein 12-like [Juglans regia]
122280111	PREDICTED: auxin-induced protein 15A [Juglans regia]
122279797	PREDICTED: auxin-induced protein 15A [Juglans regia]
122319171	PREDICTED: auxin-induced protein 15A-like [Juglans regia]
122319045	PREDICTED: auxin-induced protein 15A-like [Juglans regia]
122315207	PREDICTED: auxin-induced protein 15A-like [Juglans regia]
122314291	PREDICTED: auxin-induced protein 15A-like [Juglans regia]
122314290	PREDICTED: auxin-induced protein 15A-like [Juglans regia]
122314289	PREDICTED: auxin-induced protein 15A-like [Juglans regia]
122314288	PREDICTED: auxin-induced protein 15A-like [Juglans regia]
122314285	PREDICTED: auxin-induced protein 15A-like [Juglans regia]
122288839	PREDICTED: auxin-induced protein X15-like, partial [Juglans regia]
122307964	PREDICTED: auxin-repressed 12.5 kDa protein [Juglans regia]
122275001	PREDICTED: auxin-repressed 12.5 kDa protein [Juglans regia]
122279055	PREDICTED: auxin-repressed 12.5 kDa protein-like [Juglans regia]
122306084	PREDICTED: auxin-responsive protein IAA11-like isoform X1 [Juglans regia];PREDICTED: auxin-responsive protein IAA11-like isoform X3 [Juglans regia];PREDICTED: auxin-responsive protein IAA11-like isoform X4 [Juglans regia];PREDICTED: auxin-responsive protein IAA11-like isoform X2 [Juglans regia]
122276354	PREDICTED: auxin-responsive protein IAA13-like isoform X2 [Juglans regia];PREDICTED: auxin-responsive protein IAA13-like isoform X1 [Juglans regia]
122277751	PREDICTED: auxin-responsive protein IAA14-like [Juglans regia]
122317088	PREDICTED: auxin-responsive protein IAA16 [Juglans regia]
122301006	PREDICTED: auxin-responsive protein IAA18-like [Juglans regia]
122282796	PREDICTED: auxin-responsive protein IAA1-like [Juglans regia]
122305062	PREDICTED: auxin-responsive protein IAA1-like isoform X1 [Juglans regia]
122315129	PREDICTED: auxin-responsive protein IAA20-like [Juglans regia]
122315111	PREDICTED: auxin-responsive protein IAA29-like [Juglans regia]
122319253	PREDICTED: auxin-responsive protein IAA33 [Juglans regia]
122314287	PREDICTED: auxin-responsive protein SAUR23-like [Juglans regia]
122311164	PREDICTED: auxin-responsive protein SAUR23-like [Juglans regia]
122309457	PREDICTED: auxin-responsive protein SAUR32-like [Juglans regia]
122308948	PREDICTED: auxin-responsive protein SAUR32-like [Juglans regia]
122301925	PREDICTED: auxin-responsive protein SAUR32-like [Juglans regia]
122301688	PREDICTED: auxin-responsive protein SAUR32-like [Juglans regia]
122294383	PREDICTED: auxin-responsive protein SAUR32-like [Juglans regia]
122281260	PREDICTED: auxin-responsive protein SAUR32-like [Juglans regia]
122293168	PREDICTED: auxin-responsive protein SAUR36-like [Juglans regia]
122290748	PREDICTED: auxin-responsive protein SAUR36-like [Juglans regia]
122280568	PREDICTED: auxin-responsive protein SAUR36-like [Juglans regia]
122280049	PREDICTED: auxin-responsive protein SAUR41-like [Juglans regia]
122311509	PREDICTED: auxin-responsive protein SAUR62-like [Juglans regia]
122310067	PREDICTED: auxin-responsive protein SAUR62-like [Juglans regia]
122312309	PREDICTED: auxin-responsive protein SAUR64-like [Juglans regia]
122317372	PREDICTED: auxin-responsive protein SAUR66-like [Juglans regia]
122310069	PREDICTED: auxin-responsive protein SAUR66-like [Juglans regia]
122306956	PREDICTED: ethylene-responsive transcription factor TINY-like [Juglans regia]
122304772	PREDICTED: ethylene-responsive transcription factor TINY-like [Juglans regia]
122282164	PREDICTED: ethylene-responsive transcription factor TINY-like [Juglans regia]
122307759	PREDICTED: ethylene-responsive transcription factor WIN1-like [Juglans regia]
122305754	PREDICTED: ethylene-responsive transcription factor WIN1-like [Juglans regia]
122295433	PREDICTED: ethylene-responsive transcription factor WIN1-like [Juglans regia]
122291726	PREDICTED: ethylene-responsive transcription factor WRI1-like [Juglans regia]
122293198	PREDICTED: ethylene-responsive transcription factor WRI1-like isoform X1 [Juglans regia];PREDICTED: ethylene-responsive transcription factor WRI1-like isoform X2 [Juglans regia]
122308999	PREDICTED: ethylene-responsive transcription factor-like protein At4g13040 [Juglans regia]
122297732	PREDICTED: ethylene-responsive transcription factor-like protein At4g13040 isoform X1 [Juglans regia]
122315836	PREDICTED: ETO1-like protein 1 [Juglans regia]
122318431	PREDICTED: ETO1-like protein 1 isoform X2 [Juglans regia];PREDICTED: ETO1-like protein 1 isoform X1 [Juglans regia]
122318397	PREDICTED: eugenol synthase 1-like [Juglans regia]
122305622	PREDICTED: eukaryotic initiation factor 4A [Juglans regia]
122281116	PREDICTED: eukaryotic initiation factor 4A-15 [Juglans regia]
122304332	PREDICTED: eukaryotic initiation factor 4A-15-like [Juglans regia]
122304331	PREDICTED: eukaryotic initiation factor 4A-15-like [Juglans regia]
122276511	PREDICTED: eukaryotic translation initiation factor [Juglans regia]
122310775	PREDICTED: eukaryotic translation initiation factor 1A [Juglans regia]
122305436	PREDICTED: eukaryotic translation initiation factor 1A-like [Juglans regia]
122301528	PREDICTED: eukaryotic translation initiation factor 2 subunit alpha homolog [Juglans regia]
122295175	PREDICTED: eukaryotic translation initiation factor 2 subunit beta-like [Juglans regia]
122293025	PREDICTED: eukaryotic translation initiation factor 2 subunit beta-like [Juglans regia]
122318715	PREDICTED: eukaryotic translation initiation factor 2 subunit gamma-like [Juglans regia]
122300418	PREDICTED: eukaryotic translation initiation factor 2 subunit gamma-like [Juglans regia]
122300589	PREDICTED: eukaryotic translation initiation factor 2A [Juglans regia]
122302336	PREDICTED: eukaryotic translation initiation factor 2D [Juglans regia]
122316673	PREDICTED: eukaryotic translation initiation factor 3 subunit A-like [Juglans regia]
122278901	PREDICTED: eukaryotic translation initiation factor 3 subunit A-like [Juglans regia]
122295089	PREDICTED: eukaryotic translation initiation factor 3 subunit G-like isoform X1 [Juglans regia]
122311121	PREDICTED: eukaryotic translation initiation factor 3 subunit I-like [Juglans regia]
122299121	PREDICTED: eukaryotic translation initiation factor 3 subunit I-like [Juglans regia]
122313123	PREDICTED: eukaryotic translation initiation factor 3 subunit J-like [Juglans regia]
122310904	PREDICTED: eukaryotic translation initiation factor 3 subunit J-like [Juglans regia]
122307742	PREDICTED: eukaryotic translation initiation factor 3 subunit K-like [Juglans regia]
122304226	PREDICTED: eukaryotic translation initiation factor 3 subunit K-like [Juglans regia]
122316583	PREDICTED: eukaryotic translation initiation factor 3 subunit L-like [Juglans regia]
122307649	PREDICTED: eukaryotic translation initiation factor 3 subunit M-like [Juglans regia]
122303060	PREDICTED: eukaryotic translation initiation factor 3 subunit M-like [Juglans regia]
122313313	PREDICTED: eukaryotic translation initiation factor 4B2-like [Juglans regia]
122310883	PREDICTED: eukaryotic translation initiation factor 4B2-like [Juglans regia]
122315690	PREDICTED: GATA transcription factor 15-like isoform X1 [Juglans regia];PREDICTED: GATA transcription factor 15-like isoform X2 [Juglans regia]
122307743	PREDICTED: GATA transcription factor 18-like [Juglans regia]
122314427	PREDICTED: GATA transcription factor 19-like [Juglans regia]
122297200	PREDICTED: GATA transcription factor 19-like [Juglans regia]
122304370	PREDICTED: GATA transcription factor 21 isoform X2 [Juglans regia]
122317894	PREDICTED: GATA transcription factor 24-like [Juglans regia]
122316833	PREDICTED: GATA transcription factor 24-like [Juglans regia]
122314377	PREDICTED: GATA transcription factor 24-like [Juglans regia]
122309205	PREDICTED: GATA transcription factor 24-like [Juglans regia]
122316647	PREDICTED: GATA transcription factor 25 isoform X1 [Juglans regia]
122317893	PREDICTED: GATA transcription factor 25-like [Juglans regia]
122281638	PREDICTED: GATA transcription factor 26-like [Juglans regia]
122298923	PREDICTED: GATA transcription factor 26-like isoform X2 [Juglans regia]
122289809	PREDICTED: GATA transcription factor 26-like isoform X2 [Juglans regia];PREDICTED: GATA transcription factor 26-like isoform X1 [Juglans regia]
122291924	PREDICTED: GATA transcription factor 4 [Juglans regia]
122317809	PREDICTED: GATA transcription factor 5 isoform X2 [Juglans regia]
122316479	PREDICTED: GATA transcription factor 5-like [Juglans regia]
122311575	PREDICTED: GATA transcription factor 5-like [Juglans regia]
122292945	PREDICTED: GATA transcription factor 5-like [Juglans regia]
122312474	PREDICTED: GATA transcription factor 5-like isoform X1 [Juglans regia]
122309154	PREDICTED: GATA transcription factor 5-like isoform X1 [Juglans regia]
122301296	PREDICTED: GATA transcription factor 8-like [Juglans regia]
122289247	PREDICTED: GATA transcription factor 8-like [Juglans regia]
122319062	PREDICTED: GATA transcription factor 9 [Juglans regia]
122318810	PREDICTED: GATA transcription factor 9-like [Juglans regia]
122300852	PREDICTED: myb family transcription factor PHL6 [Juglans regia]
122309032	PREDICTED: myb family transcription factor PHL6-like [Juglans regia]
122279536	PREDICTED: myb family transcription factor PHL6-like [Juglans regia]
122279586	PREDICTED: myb family transcription factor PHL7-like [Juglans regia]
122278959	PREDICTED: myb family transcription factor PHL7-like [Juglans regia]
122276332	PREDICTED: myb family transcription factor PHL7-like [Juglans regia]
122310864	PREDICTED: myb family transcription factor PHL7-like isoform X1 [Juglans regia];PREDICTED: myb family transcription factor PHL7-like isoform X2 [Juglans regia]
122276046	PREDICTED: myb family transcription factor PHL7-like isoform X1 [Juglans regia];PREDICTED: myb family transcription factor PHL7-like isoform X2 [Juglans regia]
122276592	PREDICTED: myb family transcription factor PHL7-like isoform X2 [Juglans regia];PREDICTED: myb family transcription factor PHL7-like isoform X3 [Juglans regia];PREDICTED: myb family transcription factor PHL7-like isoform X4 [Juglans regia];PREDICTED: myb family transcription factor PHL7-like isoform X5 [Juglans regia]
122311079	PREDICTED: myb family transcription factor PHL8-like [Juglans regia]
122313403	PREDICTED: myb family transcription factor PHL8-like isoform X1 [Juglans regia]
122282067	PREDICTED: myb-like protein G [Juglans regia]
122304381	PREDICTED: myb-like protein J [Juglans regia]
122290356	PREDICTED: myb-like protein J isoform X1 [Juglans regia]
122299849	PREDICTED: myb-like protein U [Juglans regia]
122316655	PREDICTED: myb-like protein X [Juglans regia]
122315833	PREDICTED: myb-like protein X [Juglans regia]
122290243	PREDICTED: MYB-like transcription factor ETC1 [Juglans regia]
122282605	PREDICTED: MYB-like transcription factor ETC1 [Juglans regia]
122279968	PREDICTED: MYB-like transcription factor ETC3 [Juglans regia]
122276673	PREDICTED: MYB-like transcription factor ETC3 [Juglans regia]
122292708	PREDICTED: myb-related protein 2-like [Juglans regia]
122277787	PREDICTED: myb-related protein 2-like [Juglans regia]
122309996	PREDICTED: myb-related protein 305-like [Juglans regia]
122302591	PREDICTED: myb-related protein 305-like isoform X1 [Juglans regia]
122275057	PREDICTED: myb-related protein 306 [Juglans regia]
122306722	PREDICTED: myb-related protein 306-like [Juglans regia]
122303279	PREDICTED: myb-related protein 306-like [Juglans regia]
122288881	PREDICTED: myb-related protein 306-like [Juglans regia]
122280591	PREDICTED: myb-related protein 306-like [Juglans regia]
122313336	PREDICTED: myb-related protein 308-like [Juglans regia]
122311518	PREDICTED: myb-related protein 308-like [Juglans regia]
122310913	PREDICTED: myb-related protein 308-like [Juglans regia]
122309049	PREDICTED: myb-related protein 308-like [Juglans regia]
122309000	PREDICTED: myb-related protein 308-like [Juglans regia]
122307979	PREDICTED: myb-related protein 308-like [Juglans regia]
122306782	PREDICTED: myb-related protein 308-like [Juglans regia]
122305557	PREDICTED: myb-related protein 308-like [Juglans regia]
122305224	PREDICTED: myb-related protein 308-like [Juglans regia]
122302387	PREDICTED: myb-related protein 308-like [Juglans regia]
122299890	PREDICTED: myb-related protein 308-like [Juglans regia]
122299646	PREDICTED: myb-related protein 308-like [Juglans regia]
122297337	PREDICTED: myb-related protein 308-like [Juglans regia]
122295697	PREDICTED: myb-related protein 308-like [Juglans regia]
122307913	PREDICTED: myb-related protein 315 [Juglans regia]
122302692	PREDICTED: myb-related protein 315-like [Juglans regia]
122278208	PREDICTED: myb-related protein 315-like [Juglans regia]
122306846	PREDICTED: myb-related protein 330-like [Juglans regia]
122304299	PREDICTED: myb-related protein 330-like [Juglans regia]
122290188	PREDICTED: myb-related protein 330-like [Juglans regia]
122280844	PREDICTED: myb-related protein 330-like [Juglans regia]
122315866	PREDICTED: myb-related protein 3R-1 isoform X1 [Juglans regia];PREDICTED: myb-related protein 3R-1 isoform X2 [Juglans regia]
122319031	PREDICTED: myb-related protein 3R-1-like isoform X1 [Juglans regia]
122309513	PREDICTED: myb-related protein 3R-1-like isoform X1 [Juglans regia]
122304972	PREDICTED: myb-related protein 3R-1-like isoform X1 [Juglans regia];PREDICTED: myb-related protein 3R-1-like isoform X2 [Juglans regia]
122299601	PREDICTED: myb-related protein A-like [Juglans regia]
122298621	PREDICTED: myb-related protein A-like [Juglans regia]
122300378	PREDICTED: myb-related protein B-like [Juglans regia]
122277777	PREDICTED: myb-related protein B-like [Juglans regia]
122276438	PREDICTED: myb-related protein B-like [Juglans regia]
122299927	PREDICTED: myb-related protein Hv1-like [Juglans regia]
122309504	PREDICTED: myb-related protein Hv33-like [Juglans regia]
122274777	PREDICTED: myb-related protein Hv33-like [Juglans regia]
122318559	PREDICTED: myb-related protein Myb4-like [Juglans regia]
122306840	PREDICTED: myb-related protein Myb4-like [Juglans regia]
122282883	PREDICTED: NAC domain-containing protein 100-like [Juglans regia]
122278072	PREDICTED: NAC domain-containing protein 100-like [Juglans regia]
122275295	PREDICTED: NAC domain-containing protein 100-like [Juglans regia]
122302568	PREDICTED: NAC domain-containing protein 100-like isoform X1 [Juglans regia]
122311004	PREDICTED: NAC domain-containing protein 104 isoform X2 [Juglans regia];PREDICTED: NAC domain-containing protein 104 isoform X1 [Juglans regia]
122307139	PREDICTED: NAC domain-containing protein 104-like [Juglans regia]
122305585	PREDICTED: NAC domain-containing protein 104-like isoform X2 [Juglans regia];PREDICTED: NAC domain-containing protein 104-like isoform X1 [Juglans regia]
122289073	PREDICTED: NAC domain-containing protein 12-like [Juglans regia]
122280542	PREDICTED: NAC domain-containing protein 12-like [Juglans regia]
122299418	PREDICTED: NAC domain-containing protein 17-like [Juglans regia]
122296513	PREDICTED: NAC domain-containing protein 17-like isoform X1 [Juglans regia]
122288984	PREDICTED: NAC domain-containing protein 21/22 [Juglans regia]
122305347	PREDICTED: NAC domain-containing protein 21/22-like [Juglans regia]
122307265	PREDICTED: NAC domain-containing protein 2-like [Juglans regia]
122303337	PREDICTED: NAC domain-containing protein 2-like [Juglans regia]
122299327	PREDICTED: NAC domain-containing protein 2-like [Juglans regia]
122297193	PREDICTED: NAC domain-containing protein 2-like [Juglans regia]
122295863	PREDICTED: NAC domain-containing protein 30-like [Juglans regia]
122299637	PREDICTED: NAC domain-containing protein 30-like isoform X2 [Juglans regia]
122308865	PREDICTED: NAC domain-containing protein 35 [Juglans regia]
122308822	PREDICTED: NAC domain-containing protein 35-like [Juglans regia]
122297277	PREDICTED: NAC domain-containing protein 72-like [Juglans regia]
122290508	PREDICTED: NAC domain-containing protein 72-like [Juglans regia]
122290473	PREDICTED: NAC domain-containing protein 72-like [Juglans regia]
122281880	PREDICTED: NAC domain-containing protein 72-like [Juglans regia]
122304042	PREDICTED: NAC domain-containing protein 73-like [Juglans regia]
122280144	PREDICTED: NAC domain-containing protein 73-like [Juglans regia]
122277763	PREDICTED: NAC domain-containing protein 73-like [Juglans regia]
122297117	PREDICTED: NAC domain-containing protein 79-like [Juglans regia]
122299906	PREDICTED: NAC domain-containing protein 79-like isoform X1 [Juglans regia];PREDICTED: protein CUP-SHAPED COTYLEDON 3-like isoform X2 [Juglans regia]
122303429	PREDICTED: NAC domain-containing protein 7-like [Juglans regia]
122289006	PREDICTED: NAC domain-containing protein 7-like [Juglans regia]
122289005	PREDICTED: NAC domain-containing protein 7-like [Juglans regia]
122280727	PREDICTED: NAC domain-containing protein 7-like [Juglans regia]
122280726	PREDICTED: NAC domain-containing protein 7-like [Juglans regia]
122296512	PREDICTED: NAC domain-containing protein 8 [Juglans regia]
122308018	PREDICTED: NAC domain-containing protein 82-like [Juglans regia]
122307312	PREDICTED: NAC domain-containing protein 82-like [Juglans regia]
122307308	PREDICTED: NAC domain-containing protein 82-like [Juglans regia]
122307307	PREDICTED: NAC domain-containing protein 82-like [Juglans regia]
122303414	PREDICTED: NAC domain-containing protein 82-like [Juglans regia]
122303399	PREDICTED: NAC domain-containing protein 82-like [Juglans regia]
122318068	PREDICTED: NAC domain-containing protein 83-like [Juglans regia]
122291754	PREDICTED: NAC domain-containing protein 83-like [Juglans regia]
122291639	PREDICTED: NAC domain-containing protein 83-like [Juglans regia]
122290083	PREDICTED: NAC domain-containing protein 83-like [Juglans regia]
122275851	PREDICTED: NAC domain-containing protein 83-like [Juglans regia]
122282013	PREDICTED: NAC domain-containing protein 83-like isoform X2 [Juglans regia]
122295853	PREDICTED: NAC domain-containing protein 86-like [Juglans regia]
122281812	PREDICTED: NAC domain-containing protein 86-like [Juglans regia]
122303210	PREDICTED: NAC domain-containing protein 86-like isoform X1 [Juglans regia];PREDICTED: NAC domain-containing protein 86-like isoform X2 [Juglans regia]
122306920	PREDICTED: NAC domain-containing protein 8-like [Juglans regia]
122302655	PREDICTED: NAC domain-containing protein 8-like isoform X2 [Juglans regia];PREDICTED: NAC domain-containing protein 8-like isoform X1 [Juglans regia]
122293952	PREDICTED: NAC domain-containing protein 90-like [Juglans regia]
122293449	PREDICTED: NAC domain-containing protein 90-like [Juglans regia]
122278741	PREDICTED: NAC domain-containing protein 90-like [Juglans regia]
122276111	PREDICTED: NAC domain-containing protein 90-like [Juglans regia]
122290721	PREDICTED: NAC domain-containing protein 90-like isoform X3 [Juglans regia]
122313977	PREDICTED: NAC domain-containing protein 91-like [Juglans regia]
122313232	PREDICTED: NAC domain-containing protein 91-like [Juglans regia]
122309019	PREDICTED: NAC domain-containing protein 91-like isoform X1 [Juglans regia];PREDICTED: NAC domain-containing protein 91-like isoform X2 [Juglans regia]
122299516	PREDICTED: NAC domain-containing protein 92-like [Juglans regia]
122277416	PREDICTED: NAC transcription factor 25 [Juglans regia]
122295854	PREDICTED: NAC transcription factor 29 [Juglans regia]
122312458	PREDICTED: NAC transcription factor 29-like [Juglans regia]
122304313	PREDICTED: nuclear transcription factor Y subunit A-3-like [Juglans regia]
122280992	PREDICTED: nuclear transcription factor Y subunit A-3-like isoform X1 [Juglans regia]
122300925	PREDICTED: nuclear transcription factor Y subunit A-3-like isoform X3 [Juglans regia]
122279409	PREDICTED: nuclear transcription factor Y subunit A-7-like isoform X1 [Juglans regia]
122275300	PREDICTED: nuclear transcription factor Y subunit A-7-like isoform X1 [Juglans regia];PREDICTED: nuclear transcription factor Y subunit A-7-like isoform X2 [Juglans regia]
122303363	PREDICTED: nuclear transcription factor Y subunit B-1 [Juglans regia]
122317175	PREDICTED: nuclear transcription factor Y subunit B-1-like [Juglans regia]
122301334	PREDICTED: nuclear transcription factor Y subunit B-1-like isoform X1 [Juglans regia]
122289731	PREDICTED: nuclear transcription factor Y subunit B-1-like isoform X1 [Juglans regia]
122275995	PREDICTED: nuclear transcription factor Y subunit B-1-like isoform X2 [Juglans regia];PREDICTED: nuclear transcription factor Y subunit B-1-like isoform X1 [Juglans regia]
122305499	PREDICTED: nuclear transcription factor Y subunit B-3-like [Juglans regia]
122281178	PREDICTED: nuclear transcription factor Y subunit B-3-like [Juglans regia]
122278012	PREDICTED: nuclear transcription factor Y subunit B-3-like [Juglans regia]
122317319	PREDICTED: nuclear transcription factor Y subunit B-4-like [Juglans regia]
122274750	PREDICTED: nuclear transcription factor Y subunit B-4-like [Juglans regia]
122302753	PREDICTED: nuclear transcription factor Y subunit B-5-like [Juglans regia]
122301814	PREDICTED: nuclear transcription factor Y subunit B-5-like [Juglans regia]
122280003	PREDICTED: nuclear transcription factor Y subunit B-6-like isoform X1 [Juglans regia]
122307757	PREDICTED: nuclear transcription factor Y subunit B-8-like [Juglans regia]
122281620	PREDICTED: nuclear transcription factor Y subunit B-9-like [Juglans regia]
122290229	PREDICTED: nuclear transcription factor Y subunit C-1-like [Juglans regia]
122290008	PREDICTED: nuclear transcription factor Y subunit C-1-like [Juglans regia]
122281061	PREDICTED: nuclear transcription factor Y subunit C-2 [Juglans regia]
122312382	PREDICTED: nuclear transport factor 2 isoform X2 [Juglans regia]
122310618	PREDICTED: nuclear transport factor 2-like [Juglans regia]
122302759	PREDICTED: nuclear transport factor 2-like [Juglans regia]
122278198	PREDICTED: nuclear transport factor 2-like [Juglans regia]
122313822	PREDICTED: nuclear valosin-containing protein-like [Juglans regia]
122310498	PREDICTED: nuclear valosin-containing protein-like [Juglans regia]
122318885	PREDICTED: nuclear/nucleolar GTPase 2-like [Juglans regia]
122290108	PREDICTED: nuclear/nucleolar GTPase 2-like [Juglans regia]
122299111	PREDICTED: nuclear-pore anchor-like [Juglans regia]
122297266	PREDICTED: nuclear-pore anchor-like isoform X3 [Juglans regia]
122306117	PREDICTED: nucleobase-ascorbate transporter 1 isoform X1 [Juglans regia]
122318049	PREDICTED: nucleobase-ascorbate transporter 11-like isoform X1 [Juglans regia]
122316463	PREDICTED: nucleobase-ascorbate transporter 11-like isoform X1 [Juglans regia]
122291854	PREDICTED: nucleobase-ascorbate transporter 12-like [Juglans regia]
122294411	PREDICTED: nucleobase-ascorbate transporter 12-like isoform X1 [Juglans regia]
122303763	PREDICTED: nucleobase-ascorbate transporter 1-like [Juglans regia]
122275967	PREDICTED: nucleobase-ascorbate transporter 2 isoform X1 [Juglans regia];PREDICTED: nucleobase-ascorbate transporter 2 isoform X2 [Juglans regia]
122279228	PREDICTED: nucleobase-ascorbate transporter 2-like [Juglans regia]
122299914	PREDICTED: nucleobase-ascorbate transporter 3-like [Juglans regia]
122296364	PREDICTED: nucleobase-ascorbate transporter 3-like [Juglans regia]
122291740	PREDICTED: nucleobase-ascorbate transporter 3-like [Juglans regia]
122314209	PREDICTED: nucleobase-ascorbate transporter 4 [Juglans regia]
122282994	PREDICTED: nucleobase-ascorbate transporter 6 [Juglans regia]
122314441	PREDICTED: nucleobase-ascorbate transporter 6-like [Juglans regia]
122310790	PREDICTED: nucleobase-ascorbate transporter 7-like [Juglans regia]
122296486	PREDICTED: nucleoid-associated protein At4g30620, chloroplastic-like [Juglans regia]
122289928	PREDICTED: nucleolar and coiled-body phosphoprotein 1 [Juglans regia]
122289053	PREDICTED: nucleolar and coiled-body phosphoprotein 1 [Juglans regia]
122318805	PREDICTED: nucleolar and coiled-body phosphoprotein 1-like [Juglans regia]
122303258	PREDICTED: myb family transcription factor APL-like isoform X1 [Juglans regia]
122314356	PREDICTED: myb family transcription factor EFM-like [Juglans regia]
122310624	PREDICTED: myb family transcription factor EFM-like [Juglans regia]
122306699	PREDICTED: myb family transcription factor EFM-like [Juglans regia]
122299787	PREDICTED: myb family transcription factor EFM-like [Juglans regia]
122295534	PREDICTED: myb family transcription factor EFM-like [Juglans regia]
122319168	PREDICTED: myb family transcription factor EFM-like isoform X1 [Juglans regia]
122293977	PREDICTED: myb family transcription factor EFM-like isoform X1 [Juglans regia]
122306193	PREDICTED: myb family transcription factor EFM-like isoform X2 [Juglans regia]
122303005	PREDICTED: myb family transcription factor EFM-like isoform X2 [Juglans regia]
122305074	PREDICTED: myb family transcription factor EFM-like isoform X2 [Juglans regia];PREDICTED: myb family transcription factor EFM-like isoform X1 [Juglans regia]
122289661	PREDICTED: myb family transcription factor PHL11 [Juglans regia]
122275024	PREDICTED: myb family transcription factor PHL5-like [Juglans regia]
122279204	PREDICTED: myb family transcription factor PHL5-like isoform X3 [Juglans regia];PREDICTED: myb family transcription factor PHL5-like isoform X4 [Juglans regia]
122300852	PREDICTED: myb family transcription factor PHL6 [Juglans regia]
122309032	PREDICTED: myb family transcription factor PHL6-like [Juglans regia]
122279536	PREDICTED: myb family transcription factor PHL6-like [Juglans regia]
122279586	PREDICTED: myb family transcription factor PHL7-like [Juglans regia]
122278959	PREDICTED: myb family transcription factor PHL7-like [Juglans regia]
122276332	PREDICTED: myb family transcription factor PHL7-like [Juglans regia]
122310864	PREDICTED: myb family transcription factor PHL7-like isoform X1 [Juglans regia];PREDICTED: myb family transcription factor PHL7-like isoform X2 [Juglans regia]
122276046	PREDICTED: myb family transcription factor PHL7-like isoform X1 [Juglans regia];PREDICTED: myb family transcription factor PHL7-like isoform X2 [Juglans regia]
122276592	PREDICTED: myb family transcription factor PHL7-like isoform X2 [Juglans regia];PREDICTED: myb family transcription factor PHL7-like isoform X3 [Juglans regia];PREDICTED: myb family transcription factor PHL7-like isoform X4 [Juglans regia];PREDICTED: myb family transcription factor PHL7-like isoform X5 [Juglans regia]
122311079	PREDICTED: myb family transcription factor PHL8-like [Juglans regia]
122313403	PREDICTED: myb family transcription factor PHL8-like isoform X1 [Juglans regia]
122282067	PREDICTED: myb-like protein G [Juglans regia]
122304381	PREDICTED: myb-like protein J [Juglans regia]
122290356	PREDICTED: myb-like protein J isoform X1 [Juglans regia]
122299849	PREDICTED: myb-like protein U [Juglans regia]
122316655	PREDICTED: myb-like protein X [Juglans regia]
122315833	PREDICTED: myb-like protein X [Juglans regia]
122315803	PREDICTED: myb-like protein X [Juglans regia]
122290201	PREDICTED: myb-like protein X [Juglans regia]
122276125	PREDICTED: myb-like protein X isoform X1 [Juglans regia];Retrovirus-related Pol polyprotein from transposon 17.6 [Vitis vinifera]
122290243	PREDICTED: MYB-like transcription factor ETC1 [Juglans regia]
122282605	PREDICTED: MYB-like transcription factor ETC1 [Juglans regia]
122279968	PREDICTED: MYB-like transcription factor ETC3 [Juglans regia]
122276673	PREDICTED: MYB-like transcription factor ETC3 [Juglans regia]
122292708	PREDICTED: myb-related protein 2-like [Juglans regia]
122277787	PREDICTED: myb-related protein 2-like [Juglans regia]
122309996	PREDICTED: myb-related protein 305-like [Juglans regia]
122302591	PREDICTED: myb-related protein 305-like isoform X1 [Juglans regia]
122275057	PREDICTED: myb-related protein 306 [Juglans regia]
122306722	PREDICTED: myb-related protein 306-like [Juglans regia]
122303279	PREDICTED: myb-related protein 306-like [Juglans regia]
122288881	PREDICTED: myb-related protein 306-like [Juglans regia]
122280591	PREDICTED: myb-related protein 306-like [Juglans regia]
122313336	PREDICTED: myb-related protein 308-like [Juglans regia]
122311518	PREDICTED: myb-related protein 308-like [Juglans regia]
122310913	PREDICTED: myb-related protein 308-like [Juglans regia]
122309049	PREDICTED: myb-related protein 308-like [Juglans regia]
122309000	PREDICTED: myb-related protein 308-like [Juglans regia]
122307979	PREDICTED: myb-related protein 308-like [Juglans regia]
122306782	PREDICTED: myb-related protein 308-like [Juglans regia]
122305557	PREDICTED: myb-related protein 308-like [Juglans regia]
122305224	PREDICTED: myb-related protein 308-like [Juglans regia]
122304302	PREDICTED: myb-related protein 308-like [Juglans regia]
122304301	PREDICTED: myb-related protein 308-like [Juglans regia]
122304297	PREDICTED: myb-related protein 308-like [Juglans regia]
122303235	PREDICTED: myb-related protein 308-like [Juglans regia]
122302387	PREDICTED: myb-related protein 308-like [Juglans regia]
122299890	PREDICTED: myb-related protein 308-like [Juglans regia]
122299646	PREDICTED: myb-related protein 308-like [Juglans regia]
122297337	PREDICTED: myb-related protein 308-like [Juglans regia]
122295697	PREDICTED: myb-related protein 308-like [Juglans regia]
122307913	PREDICTED: myb-related protein 315 [Juglans regia]
122302692	PREDICTED: myb-related protein 315-like [Juglans regia]
122278208	PREDICTED: myb-related protein 315-like [Juglans regia]
122306846	PREDICTED: myb-related protein 330-like [Juglans regia]
122304299	PREDICTED: myb-related protein 330-like [Juglans regia]
122290188	PREDICTED: myb-related protein 330-like [Juglans regia]
122280844	PREDICTED: myb-related protein 330-like [Juglans regia]
122315866	PREDICTED: myb-related protein 3R-1 isoform X1 [Juglans regia];PREDICTED: myb-related protein 3R-1 isoform X2 [Juglans regia]
122319031	PREDICTED: myb-related protein 3R-1-like isoform X1 [Juglans regia]
122309513	PREDICTED: myb-related protein 3R-1-like isoform X1 [Juglans regia]
122304972	PREDICTED: myb-related protein 3R-1-like isoform X1 [Juglans regia];PREDICTED: myb-related protein 3R-1-like isoform X2 [Juglans regia]
122299601	PREDICTED: myb-related protein A-like [Juglans regia]
122298621	PREDICTED: myb-related protein A-like [Juglans regia]
122300378	PREDICTED: myb-related protein B-like [Juglans regia]
122277777	PREDICTED: myb-related protein B-like [Juglans regia]
122317452	PREDICTED: probable WRKY transcription factor 17 [Juglans regia]
122318233	PREDICTED: probable WRKY transcription factor 2 [Juglans regia]
122281393	PREDICTED: probable WRKY transcription factor 2 [Juglans regia]
122289409	PREDICTED: probable WRKY transcription factor 20 isoform X1 [Juglans regia]
122281529	PREDICTED: probable WRKY transcription factor 20 isoform X1 [Juglans regia];PREDICTED: probable WRKY transcription factor 20 isoform X2 [Juglans regia];PREDICTED: probable WRKY transcription factor 20 isoform X3 [Juglans regia]
122308496	PREDICTED: probable WRKY transcription factor 21 [Juglans regia]
122305285	PREDICTED: probable WRKY transcription factor 21 [Juglans regia]
122315885	PREDICTED: probable WRKY transcription factor 23 [Juglans regia]
122274735	PREDICTED: probable WRKY transcription factor 23 [Juglans regia]
122310508	PREDICTED: probable WRKY transcription factor 24 [Juglans regia]
122301976	PREDICTED: probable WRKY transcription factor 24 [Juglans regia]
122311191	PREDICTED: probable WRKY transcription factor 27 [Juglans regia]
122304138	PREDICTED: probable WRKY transcription factor 28 [Juglans regia]
122275172	PREDICTED: probable WRKY transcription factor 28 [Juglans regia]
122290287	PREDICTED: probable WRKY transcription factor 29 [Juglans regia]
122280849	PREDICTED: probable WRKY transcription factor 29 isoform X1 [Juglans regia];PREDICTED: probable WRKY transcription factor 29 isoform X2 [Juglans regia]
122302417	PREDICTED: probable WRKY transcription factor 3 isoform X1 [Juglans regia]
122306674	PREDICTED: probable WRKY transcription factor 31 [Juglans regia]
122303793	PREDICTED: probable WRKY transcription factor 31 [Juglans regia]
122278110	PREDICTED: probable WRKY transcription factor 31 [Juglans regia]
122277262	PREDICTED: probable WRKY transcription factor 31 isoform X2 [Juglans regia]
122299478	PREDICTED: probable WRKY transcription factor 32 isoform X2 [Juglans regia];PREDICTED: probable WRKY transcription factor 32 isoform X1 [Juglans regia]
122275049	PREDICTED: probable WRKY transcription factor 33 [Juglans regia]
122279638	PREDICTED: probable WRKY transcription factor 33 isoform X1 [Juglans regia]
122313356	PREDICTED: probable WRKY transcription factor 4 [Juglans regia]
122311659	PREDICTED: probable WRKY transcription factor 4 [Juglans regia]
122315851	PREDICTED: probable WRKY transcription factor 40 [Juglans regia]
122301183	PREDICTED: probable WRKY transcription factor 40 [Juglans regia]
122285405	PREDICTED: probable WRKY transcription factor 40 [Juglans regia]
122288949	PREDICTED: probable WRKY transcription factor 41 [Juglans regia]
122292223	PREDICTED: probable WRKY transcription factor 43 [Juglans regia]
122290286	PREDICTED: probable WRKY transcription factor 43 [Juglans regia]
122281864	PREDICTED: probable WRKY transcription factor 43 [Juglans regia]
122316646	PREDICTED: probable WRKY transcription factor 47 [Juglans regia]
122317500	PREDICTED: probable WRKY transcription factor 47 isoform X2 [Juglans regia]
122317817	PREDICTED: probable WRKY transcription factor 48 [Juglans regia]
122300351	PREDICTED: probable WRKY transcription factor 48 [Juglans regia]
122279143	PREDICTED: probable WRKY transcription factor 49 [Juglans regia]
122275584	PREDICTED: probable WRKY transcription factor 49 [Juglans regia]
122297144	PREDICTED: probable WRKY transcription factor 50 isoform X1 [Juglans regia];PREDICTED: probable WRKY transcription factor 50 isoform X2 [Juglans regia]
122303524	PREDICTED: probable WRKY transcription factor 51 isoform X1 [Juglans regia];PREDICTED: probable WRKY transcription factor 51 isoform X2 [Juglans regia]
122306748	PREDICTED: probable WRKY transcription factor 51 isoform X2 [Juglans regia]
122312917	PREDICTED: probable WRKY transcription factor 53 [Juglans regia]
122311017	PREDICTED: probable WRKY transcription factor 53 [Juglans regia]
122309592	PREDICTED: probable WRKY transcription factor 53 [Juglans regia]
122281187	PREDICTED: probable WRKY transcription factor 53 [Juglans regia]
122311694	PREDICTED: probable WRKY transcription factor 57 [Juglans regia]
122314118	PREDICTED: probable WRKY transcription factor 57 isoform X1 [Juglans regia]
122280579	PREDICTED: probable WRKY transcription factor 61 [Juglans regia]
122274956	PREDICTED: probable WRKY transcription factor 65 [Juglans regia]
122315076	PREDICTED: probable WRKY transcription factor 65 isoform X2 [Juglans regia]
122279806	PREDICTED: probable WRKY transcription factor 65 isoform X2 [Juglans regia];PREDICTED: probable WRKY transcription factor 65 isoform X1 [Juglans regia]
122318656	PREDICTED: probable WRKY transcription factor 69 isoform X1 [Juglans regia]
122305174	PREDICTED: probable WRKY transcription factor 7 [Juglans regia]
122295445	PREDICTED: probable WRKY transcription factor 7 [Juglans regia]
122296234	PREDICTED: probable WRKY transcription factor 7 isoform X2 [Juglans regia];PREDICTED: probable WRKY transcription factor 7 isoform X1 [Juglans regia]
122275077	PREDICTED: probable WRKY transcription factor 70 [Juglans regia]
122278070	PREDICTED: probable WRKY transcription factor 70 isoform X2 [Juglans regia]
122292836	PREDICTED: probable WRKY transcription factor 70 isoform X2 [Juglans regia];PREDICTED: probable WRKY transcription factor 70 isoform X1 [Juglans regia]
122279589	PREDICTED: probable WRKY transcription factor 71 [Juglans regia]
122311277	PREDICTED: probable WRKY transcription factor 72 [Juglans regia]
122319191	PREDICTED: transcription repressor MYB5-like [Juglans regia]
122318228	PREDICTED: transcription repressor MYB5-like [Juglans regia]
122304303	PREDICTED: transcription repressor MYB5-like [Juglans regia]
122294037	PREDICTED: transcription repressor MYB5-like [Juglans regia]
122294036	PREDICTED: transcription repressor MYB5-like [Juglans regia]
122282642	PREDICTED: transcription repressor MYB5-like [Juglans regia]
122309687	PREDICTED: transcription repressor MYB6-like [Juglans regia]
122307186	PREDICTED: transcription repressor MYB6-like [Juglans regia]
122306702	PREDICTED: transcription repressor MYB6-like [Juglans regia]
122305572	PREDICTED: transcription repressor MYB6-like [Juglans regia]
122303256	PREDICTED: transcription repressor MYB6-like [Juglans regia]
122302870	PREDICTED: transcription repressor MYB6-like [Juglans regia]
122302403	PREDICTED: transcription repressor MYB6-like [Juglans regia]
122299891	PREDICTED: transcription repressor MYB6-like [Juglans regia]
122298574	PREDICTED: transcription repressor MYB6-like [Juglans regia]
122297151	PREDICTED: transcription repressor MYB6-like [Juglans regia]
122289691	PREDICTED: transcription repressor MYB6-like [Juglans regia]
122298673	PREDICTED: transcription repressor MYB6-like isoform X2 [Juglans regia];PREDICTED: transcription repressor MYB6-like isoform X1 [Juglans regia]
122278272	PREDICTED: transcription repressor OFP1 [Juglans regia]
122318206	PREDICTED: transcription repressor OFP12-like [Juglans regia]
122316892	PREDICTED: transcription repressor OFP12-like [Juglans regia]
122302917	PREDICTED: transcription repressor OFP12-like [Juglans regia]
122294809	PREDICTED: transcription repressor OFP12-like [Juglans regia]
122293423	PREDICTED: transcription repressor OFP13-like [Juglans regia]
122291325	PREDICTED: transcription repressor OFP13-like [Juglans regia]
122280104	PREDICTED: transcription repressor OFP13-like [Juglans regia]
122276951	PREDICTED: transcription repressor OFP13-like [Juglans regia]
122303350	PREDICTED: transcription repressor OFP14 [Juglans regia]
122293269	PREDICTED: transcription repressor OFP17-like [Juglans regia]
122292857	PREDICTED: transcription repressor OFP17-like [Juglans regia]
122275220	PREDICTED: transcription repressor OFP1-like [Juglans regia]
122294378	PREDICTED: transcription repressor OFP4-like [Juglans regia]
122292856	PREDICTED: transcription repressor OFP4-like [Juglans regia]
122276407	PREDICTED: transcription repressor OFP5 [Juglans regia]
122278874	PREDICTED: transcription repressor OFP6-like [Juglans regia]
122277160	PREDICTED: transcription repressor OFP6-like [Juglans regia]
122291286	PREDICTED: transcription repressor OFP6-like isoform X1 [Juglans regia]
122281404	PREDICTED: WEB family protein At5g55860-like [Juglans regia]
122289455	PREDICTED: WEB family protein At5g55860-like [Juglans regia]
122307267	PREDICTED: WEB family protein At4g27595, chloroplastic-like [Juglans regia]
122310534	PREDICTED: WEB family protein At3g51220-like [Juglans regia]
122310781	PREDICTED: WEB family protein At3g02930, chloroplastic-like [Juglans regia]
122313385	PREDICTED: WEB family protein At3g02930, chloroplastic-like [Juglans regia]
122292539	PREDICTED: WEB family protein At2g40480-like [Juglans regia]
122277610	PREDICTED: WEB family protein At2g38370-like [Juglans regia]
122279642	PREDICTED: WEB family protein At2g38370 [Juglans regia]
122319265	PREDICTED: WEB family protein At2g17940-like isoform X2 [Juglans regia]
122319200	PREDICTED: WEB family protein At1g75720-like isoform X1 [Juglans regia];PREDICTED: WEB family protein At1g75720-like isoform X2 [Juglans regia]
122313596	PREDICTED: WEB family protein At1g75720-like [Juglans regia]
122315282	PREDICTED: WEB family protein At1g75720-like [Juglans regia]
122279449	PREDICTED: WEB family protein At1g12150 [Juglans regia]
122300957	PREDICTED: WD-40 repeat-containing protein MSI4-like [Juglans regia]
122304356	PREDICTED: WD-40 repeat-containing protein MSI4-like [Juglans regia]
122309817	PREDICTED: WD-40 repeat-containing protein MSI3-like [Juglans regia]
122294892	PREDICTED: WD-40 repeat-containing protein MSI1-like [Juglans regia]
122291577	PREDICTED: WD-40 repeat-containing protein MSI1 [Juglans regia]
122317161	PREDICTED: WD repeat-containing protein WRAP73 isoform X1 [Juglans regia]
122309570	PREDICTED: WD repeat-containing protein wdr-5.1-like [Juglans regia]
122304318	PREDICTED: WD repeat-containing protein VIP3 [Juglans regia]
122303231	PREDICTED: WD repeat-containing protein RUP2 [Juglans regia]
122314409	PREDICTED: WD repeat-containing protein RUP2 [Juglans regia]
122276113	PREDICTED: WD repeat-containing protein LWD1-like [Juglans regia]
122302203	PREDICTED: WD repeat-containing protein LWD1 [Juglans regia]
122316688	PREDICTED: WD repeat-containing protein DWA2-like [Juglans regia]
122274268	PREDICTED: WD repeat-containing protein DDB_G0290555 [Juglans regia]
122280755	PREDICTED: WD repeat-containing protein DDB_G0290555 [Juglans regia]
122310768	PREDICTED: WD repeat-containing protein 91 homolog [Juglans regia]
122316575	PREDICTED: WD repeat-containing protein 89 homolog isoform X1 [Juglans regia]
122274768	PREDICTED: WD repeat-containing protein 82-B [Juglans regia]
122302625	PREDICTED: WD repeat-containing protein 82 [Juglans regia]
122296023	PREDICTED: WD repeat-containing protein 76 [Juglans regia]
122318619	PREDICTED: WD repeat-containing protein 75 [Juglans regia]
122306088	PREDICTED: WD repeat-containing protein 70 [Juglans regia]
122303129	PREDICTED: WD repeat-containing protein 55 isoform X1 [Juglans regia]
122312838	PREDICTED: WD repeat-containing protein 48 isoform X1 [Juglans regia]
122316064	PREDICTED: WD repeat-containing protein 48 isoform X1 [Juglans regia]
122317287	PREDICTED: WD repeat-containing protein 48 isoform X1 [Juglans regia]
122319186	PREDICTED: WD repeat-containing protein 48 isoform X1 [Juglans regia]
122289061	PREDICTED: WD repeat-containing protein 44-like isoform X1 [Juglans regia]
122276376	PREDICTED: WD repeat-containing protein 44-like [Juglans regia]
122282713	PREDICTED: WD repeat-containing protein 44-like [Juglans regia]
122303456	PREDICTED: WD repeat-containing protein 44-like [Juglans regia]
122306570	PREDICTED: WD repeat-containing protein 44-like [Juglans regia]
122318490	PREDICTED: WD repeat-containing protein 43-like isoform X1 [Juglans regia]
122283107	PREDICTED: WD repeat-containing protein 43-like [Juglans regia]
122301105	PREDICTED: WD repeat-containing protein 43-like [Juglans regia]
122277710	PREDICTED: WD repeat-containing protein 3 isoform X1 [Juglans regia]
122307639	PREDICTED: WD repeat-containing protein 26-like [Juglans regia]
122307656	PREDICTED: WD repeat-containing protein 26-like [Juglans regia]
122305415	PREDICTED: WD repeat-containing protein 26 isoform X2 [Juglans regia]
122299096	PREDICTED: WD repeat-containing protein 26 isoform X1 [Juglans regia]
122281753	PREDICTED: WD repeat-containing protein 25 [Juglans regia]
122292266	PREDICTED: WD repeat-containing protein 20-like [Juglans regia]
122276497	PREDICTED: WD repeat-containing protein 20 homolog [Juglans regia]
122311580	PREDICTED: WD repeat-containing protein 13-like [Juglans regia]
122313267	PREDICTED: WD repeat-containing protein 13-like [Juglans regia]
122305155	PREDICTED: WD repeat-containing protein 11 [Juglans regia]
122303487	PREDICTED: WD repeat domain-containing protein 83 [Juglans regia]
122318631	PREDICTED: WD and tetratricopeptide repeats protein 1 isoform X1 [Juglans regia]
122312303	PREDICTED: WAT1-related protein At5g64700-like [Juglans regia]
122303475	PREDICTED: WAT1-related protein At5g64700 [Juglans regia]
122280404	PREDICTED: WAT1-related protein At5g47470-like [Juglans regia]
122282706	PREDICTED: WAT1-related protein At5g47470-like [Juglans regia]
122288987	PREDICTED: WAT1-related protein At5g47470-like [Juglans regia]
122302553	PREDICTED: WAT1-related protein At5g40230-like [Juglans regia]
122302554	PREDICTED: WAT1-related protein At5g40230-like [Juglans regia]
122290851	PREDICTED: WAT1-related protein At5g07050-like isoform X1 [Juglans regia]
122303860	PREDICTED: WAT1-related protein At5g07050-like isoform X1 [Juglans regia]
122304471	PREDICTED: WAT1-related protein At5g07050-like isoform X1 [Juglans regia]
122308855	PREDICTED: WAT1-related protein At5g07050-like isoform X1 [Juglans regia]
122275226	PREDICTED: WAT1-related protein At5g07050-like [Juglans regia]
122278771	PREDICTED: WAT1-related protein At5g07050-like [Juglans regia]
122294587	PREDICTED: WAT1-related protein At5g07050-like [Juglans regia]
122295019	PREDICTED: WAT1-related protein At5g07050-like [Juglans regia]
122303859	PREDICTED: WAT1-related protein At5g07050-like [Juglans regia]
122281758	PREDICTED: WAT1-related protein At4g19185-like isoform X1 [Juglans regia];PREDICTED: WAT1-related protein At4g19185-like isoform X2 [Juglans regia]
122289881	PREDICTED: WAT1-related protein At4g19185-like [Juglans regia]
122305315	PREDICTED: WAT1-related protein At4g08300-like [Juglans regia]
122311105	PREDICTED: WAT1-related protein At4g08300-like [Juglans regia]
122313730	PREDICTED: WAT1-related protein At4g08300-like [Juglans regia]
122294397	PREDICTED: WAT1-related protein At3g30340-like isoform X1 [Juglans regia]
122282401	PREDICTED: WAT1-related protein At3g30340-like [Juglans regia]
122315574	PREDICTED: WAT1-related protein At3g30340-like [Juglans regia]
122315576	PREDICTED: WAT1-related protein At3g30340-like [Juglans regia]
122311274	PREDICTED: WAT1-related protein At3g28050-like isoform X1 [Juglans regia]
122288869	PREDICTED: WAT1-related protein At3g28050-like [Juglans regia]
122302552	PREDICTED: WAT1-related protein At3g28050-like [Juglans regia]
122308261	PREDICTED: WAT1-related protein At3g28050-like [Juglans regia]
122311287	PREDICTED: WAT1-related protein At3g28050-like [Juglans regia]
122302299	PREDICTED: WAT1-related protein At3g02690, chloroplastic [Juglans regia]
122290400	PREDICTED: WAT1-related protein At2g39510-like isoform X1 [Juglans regia]
122290421	PREDICTED: WAT1-related protein At2g39510-like isoform X1 [Juglans regia]
122290435	PREDICTED: WAT1-related protein At2g39510-like isoform X1 [Juglans regia]
122303675	PREDICTED: WAT1-related protein At2g39510-like isoform X1 [Juglans regia]
122309867	PREDICTED: WAT1-related protein At2g39510-like isoform X1 [Juglans regia]
122277132	PREDICTED: WAT1-related protein At2g39510-like [Juglans regia]
122301382	PREDICTED: WAT1-related protein At2g39510-like [Juglans regia]
122275142	PREDICTED: WAT1-related protein At2g37460-like isoform X1 [Juglans regia]
122275143	PREDICTED: WAT1-related protein At2g37460-like isoform X1 [Juglans regia]
122315042	PREDICTED: WAT1-related protein At1g68170-like isoform X1 [Juglans regia];PREDICTED: WAT1-related protein At1g25270-like [Juglans regia]
122280785	PREDICTED: WAT1-related protein At1g43650-like isoform X1 [Juglans regia]
122297129	PREDICTED: WAT1-related protein At1g43650 [Juglans regia]
122315041	PREDICTED: WAT1-related protein At1g25270-like, partial [Juglans regia]
122315043	PREDICTED: WAT1-related protein At1g25270-like, partial [Juglans regia]
122318095	PREDICTED: WAT1-related protein At1g25270-like isoform X2 [Juglans regia]
122315519	PREDICTED: WAT1-related protein At1g25270-like [Juglans regia]
122318121	PREDICTED: WAT1-related protein At1g09380-like [Juglans regia]
122300820	PREDICTED: WAS/WASL-interacting protein family member 3 [Juglans regia]
122300929	PREDICTED: WAS/WASL-interacting protein family member 3 [Juglans regia]
122296012	PREDICTED: wall-associated receptor kinase-like 8 isoform X1 [Juglans regia]
122303299	PREDICTED: wall-associated receptor kinase-like 8 [Juglans regia]
122306197	PREDICTED: wall-associated receptor kinase-like 8 [Juglans regia]
122306198	PREDICTED: wall-associated receptor kinase-like 8 [Juglans regia]
122306212	PREDICTED: wall-associated receptor kinase-like 8 [Juglans regia]
122306213	PREDICTED: wall-associated receptor kinase-like 8 [Juglans regia]
122306604	PREDICTED: wall-associated receptor kinase-like 8 [Juglans regia]
122306791	PREDICTED: wall-associated receptor kinase-like 8 [Juglans regia]
122306860	PREDICTED: wall-associated receptor kinase-like 8 [Juglans regia]
122307082	PREDICTED: wall-associated receptor kinase-like 8 [Juglans regia]
122307319	PREDICTED: wall-associated receptor kinase-like 8 [Juglans regia]
122307378	PREDICTED: wall-associated receptor kinase-like 8 [Juglans regia]
122307425	PREDICTED: wall-associated receptor kinase-like 8 [Juglans regia]
122307772	PREDICTED: wall-associated receptor kinase-like 8 [Juglans regia]
122306924	PREDICTED: wall-associated receptor kinase-like 6 [Juglans regia]
122303297	PREDICTED: wall-associated receptor kinase-like 22 [Juglans regia]
122303298	PREDICTED: wall-associated receptor kinase-like 22 [Juglans regia]
122275373	PREDICTED: wall-associated receptor kinase-like 20 [Juglans regia]
122301436	PREDICTED: wall-associated receptor kinase-like 20 [Juglans regia]
122318437	PREDICTED: wall-associated receptor kinase-like 20 [Juglans regia]
122296693	PREDICTED: wall-associated receptor kinase-like 14 [Juglans regia]
122297123	PREDICTED: wall-associated receptor kinase-like 14 [Juglans regia]
122306545	PREDICTED: wall-associated receptor kinase-like 14 [Juglans regia]
122306219	PREDICTED: wall-associated receptor kinase-like 10 [Juglans regia]
122306618	PREDICTED: wall-associated receptor kinase-like 10 [Juglans regia]
122296165	PREDICTED: wall-associated receptor kinase-like 1 [Juglans regia];PREDICTED: uncharacterized protein LOC109020333 [Juglans regia]
122296335	PREDICTED: wall-associated receptor kinase-like 1 [Juglans regia]
122297706	PREDICTED: wall-associated receptor kinase-like 1 [Juglans regia]
122297707	PREDICTED: wall-associated receptor kinase-like 1 [Juglans regia]
122306214	PREDICTED: wall-associated receptor kinase-like 1 [Juglans regia]
122310112	PREDICTED: wall-associated receptor kinase-like 1 [Juglans regia]
122296013	PREDICTED: wall-associated receptor kinase 2-like isoform X1 [Juglans regia]
122296016	PREDICTED: wall-associated receptor kinase 2-like isoform X1 [Juglans regia]
122296143	PREDICTED: wall-associated receptor kinase 2-like isoform X1 [Juglans regia]
122296212	PREDICTED: wall-associated receptor kinase 2-like isoform X1 [Juglans regia]
122296214	PREDICTED: wall-associated receptor kinase 2-like isoform X1 [Juglans regia]
122296499	PREDICTED: wall-associated receptor kinase 2-like isoform X1 [Juglans regia]
122297203	PREDICTED: wall-associated receptor kinase 2-like isoform X1 [Juglans regia]
122297708	PREDICTED: wall-associated receptor kinase 2-like isoform X1 [Juglans regia]
122297709	PREDICTED: wall-associated receptor kinase 2-like isoform X1 [Juglans regia]
122297716	PREDICTED: wall-associated receptor kinase 2-like isoform X1 [Juglans regia]
122297718	PREDICTED: wall-associated receptor kinase 2-like isoform X1 [Juglans regia]
122297776	PREDICTED: wall-associated receptor kinase 2-like isoform X1 [Juglans regia]
122298546	PREDICTED: wall-associated receptor kinase 2-like isoform X1 [Juglans regia]
122296119	PREDICTED: wall-associated receptor kinase 2-like [Juglans regia]
122296146	PREDICTED: wall-associated receptor kinase 2-like [Juglans regia]
122296167	PREDICTED: wall-associated receptor kinase 2-like [Juglans regia]
122296336	PREDICTED: wall-associated receptor kinase 2-like [Juglans regia]
122296500	PREDICTED: wall-associated receptor kinase 2-like [Juglans regia]
122296574	PREDICTED: wall-associated receptor kinase 2-like [Juglans regia]
122297202	PREDICTED: wall-associated receptor kinase 2-like [Juglans regia]
122297517	PREDICTED: wall-associated receptor kinase 2-like [Juglans regia]
122297714	PREDICTED: wall-associated receptor kinase 2-like [Juglans regia]
122297715	PREDICTED: wall-associated receptor kinase 2-like [Juglans regia]
122297721	PREDICTED: wall-associated receptor kinase 2-like [Juglans regia]
122297777	PREDICTED: wall-associated receptor kinase 2-like [Juglans regia]
122298558	PREDICTED: wall-associated receptor kinase 2-like [Juglans regia]
122299241	PREDICTED: wall-associated receptor kinase 2-like [Juglans regia]
122308874	PREDICTED: wall-associated receptor kinase 2-like [Juglans regia]
122309946	PREDICTED: wall-associated receptor kinase 2-like [Juglans regia]
122309947	PREDICTED: wall-associated receptor kinase 2-like [Juglans regia]
122311203	PREDICTED: wall-associated receptor kinase 2-like [Juglans regia]
122311352	PREDICTED: wall-associated receptor kinase 2-like [Juglans regia]
122311364	PREDICTED: wall-associated receptor kinase 2-like [Juglans regia]
122311365	PREDICTED: wall-associated receptor kinase 2-like [Juglans regia]
122309855	PREDICTED: V-type proton ATPase subunit H-like [Juglans regia]
122279807	PREDICTED: V-type proton ATPase subunit G-like [Juglans regia]
122315483	PREDICTED: V-type proton ATPase subunit G-like [Juglans regia]
122306831	PREDICTED: V-type proton ATPase subunit F-like isoform X2 [Nicotiana sylvestris]
122280490	PREDICTED: V-type proton ATPase subunit E-like [Juglans regia]
122278128	PREDICTED: V-type proton ATPase subunit E2 isoform X1 [Juglans regia];PREDICTED: V-type proton ATPase subunit E2 isoform X2 [Juglans regia]
122278129	PREDICTED: V-type proton ATPase subunit E2 isoform X1 [Juglans regia]
122289650	PREDICTED: V-type proton ATPase subunit e1-like [Juglans regia]
122283009	PREDICTED: V-type proton ATPase subunit e1 [Juglans regia]
122279542	PREDICTED: V-type proton ATPase subunit E [Juglans regia]
122289906	PREDICTED: V-type proton ATPase subunit E [Juglans regia]
122304183	PREDICTED: V-type proton ATPase subunit D-like [Juglans regia]
122308203	PREDICTED: V-type proton ATPase subunit D-like [Juglans regia]
122302487	PREDICTED: V-type proton ATPase subunit d2-like [Juglans regia]
122308484	PREDICTED: V-type proton ATPase subunit d1 [Juglans regia]
122316956	PREDICTED: V-type proton ATPase subunit c''2-like [Juglans regia]
122319223	PREDICTED: V-type proton ATPase subunit c''2 [Juglans regia]
122312304	PREDICTED: V-type proton ATPase subunit c1-like [Raphanus sativus]
122318986	PREDICTED: V-type proton ATPase subunit c1-like [Juglans regia]
122307087	PREDICTED: V-type proton ATPase subunit C [Juglans regia]
122309602	PREDICTED: V-type proton ATPase subunit B 2 [Juglans regia]
122313780	PREDICTED: V-type proton ATPase subunit B 1-like [Juglans regia]
122274278	PREDICTED: V-type proton ATPase subunit a3-like [Juglans regia]
122309722	PREDICTED: V-type proton ATPase subunit a3-like [Juglans regia]
122313266	PREDICTED: V-type proton ATPase subunit a3-like [Juglans regia]
122294298	PREDICTED: V-type proton ATPase subunit a1-like isoform X1 [Juglans regia]
122291906	PREDICTED: V-type proton ATPase subunit a1-like [Juglans regia]
122313079	PREDICTED: V-type proton ATPase catalytic subunit A [Juglans regia]
122315045	PREDICTED: V-type proton ATPase 16 kDa proteolipid subunit-like [Daucus carota subsp. sativus]
122317954	PREDICTED: VQ motif-containing protein 9-like [Juglans regia]
122316843	PREDICTED: VQ motif-containing protein 9 [Juglans regia]
122297197	PREDICTED: VQ motif-containing protein 8, chloroplastic-like [Juglans regia]
122297479	PREDICTED: VQ motif-containing protein 8, chloroplastic-like [Juglans regia]
122299872	PREDICTED: VQ motif-containing protein 8, chloroplastic-like [Juglans regia]
122277725	PREDICTED: VQ motif-containing protein 4-like [Juglans regia]
122278368	PREDICTED: VQ motif-containing protein 4-like [Juglans regia]
122279775	PREDICTED: VQ motif-containing protein 4-like [Juglans regia]
122280444	PREDICTED: VQ motif-containing protein 4-like [Juglans regia]
122288911	PREDICTED: VQ motif-containing protein 4-like [Juglans regia]
122315172	PREDICTED: VQ motif-containing protein 33-like [Juglans regia]
122299545	PREDICTED: VQ motif-containing protein 31 [Juglans regia]
122279863	PREDICTED: VQ motif-containing protein 25-like [Juglans regia]
122277199	PREDICTED: VQ motif-containing protein 22-like [Juglans regia]
122303437	PREDICTED: VQ motif-containing protein 22-like [Juglans regia]
122306576	PREDICTED: VQ motif-containing protein 22-like [Juglans regia]
122297730	PREDICTED: VQ motif-containing protein 20-like [Juglans regia]
122276844	PREDICTED: VQ motif-containing protein 1-like [Juglans regia]
122277476	PREDICTED: VQ motif-containing protein 17 [Juglans regia]
122303445	PREDICTED: VQ motif-containing protein 11-like [Juglans regia]
122279935	PREDICTED: VQ motif-containing protein 10-like [Juglans regia]
122294540	PREDICTED: voltage-gated hydrogen channel 1 [Juglans regia]
122308307	PREDICTED: violaxanthin de-epoxidase, chloroplastic [Juglans regia]
122315654	PREDICTED: violaxanthin de-epoxidase, chloroplastic [Juglans regia]
122276705	PREDICTED: vinorine synthase-like [Juglans regia]
122282813	PREDICTED: vinorine synthase-like [Juglans regia]
122282867	PREDICTED: vinorine synthase-like [Juglans regia]
122297298	PREDICTED: vinorine synthase-like [Juglans regia]
122297327	PREDICTED: vinorine synthase-like [Juglans regia]
122308073	PREDICTED: vinorine synthase-like [Juglans regia]
122308870	PREDICTED: vinorine synthase-like [Juglans regia]
122308912	PREDICTED: vinorine synthase-like [Juglans regia]
122309104	PREDICTED: vinorine synthase-like [Juglans regia]
122309320	PREDICTED: vinorine synthase-like [Juglans regia]
122309531	PREDICTED: vinorine synthase-like [Juglans regia]
122310256	PREDICTED: vinorine synthase-like [Juglans regia]
122311517	PREDICTED: vinorine synthase-like [Juglans regia]
122313831	PREDICTED: vinorine synthase-like [Juglans regia]
122315276	PREDICTED: vinorine synthase-like [Juglans regia]
122316351	PREDICTED: vinorine synthase-like [Juglans regia]
122274221	PREDICTED: VIN3-like protein 2 isoform X2 [Juglans regia];PREDICTED: VIN3-like protein 2 isoform X1 [Juglans regia]
122315868	PREDICTED: VIN3-like protein 2 isoform X1 [Juglans regia];PREDICTED: VIN3-like protein 2 isoform X2 [Juglans regia]
122315248	PREDICTED: VIN3-like protein 2 [Juglans regia]
122318501	PREDICTED: VIN3-like protein 2 [Juglans regia]
122308321	PREDICTED: VIN3-like protein 1 isoform X2 [Juglans regia];PREDICTED: VIN3-like protein 1 isoform X1 [Juglans regia]
122305047	PREDICTED: VIN3-like protein 1 isoform X1 [Juglans regia];PREDICTED: VIN3-like protein 1 isoform X2 [Juglans regia];PREDICTED: VIN3-like protein 1 isoform X3 [Juglans regia]
122316068	PREDICTED: villin-4-like [Juglans regia]
122317967	PREDICTED: villin-4-like [Juglans regia]
122275702	PREDICTED: villin-3-like isoform X1 [Juglans regia]
122279027	PREDICTED: villin-3-like isoform X1 [Juglans regia]
122292779	PREDICTED: villin-1 isoform X2 [Juglans regia];PREDICTED: villin-1 isoform X1 [Juglans regia]
122282830	PREDICTED: vignain-like [Juglans regia]
122293921	PREDICTED: vicilin-like seed storage protein At2g28490 isoform X1 [Juglans regia]
122307269	PREDICTED: vicilin-like seed storage protein At2g18540 [Juglans regia]
122282154	PREDICTED: VHS domain-containing protein At3g16270-like [Juglans regia]
122301020	PREDICTED: VHS domain-containing protein At3g16270 [Juglans regia]
122301237	PREDICTED: vestitone reductase-like [Juglans regia]
122301243	PREDICTED: vestitone reductase-like [Juglans regia]
122301244	PREDICTED: vestitone reductase-like [Juglans regia]
122303556	PREDICTED: vestitone reductase-like [Juglans regia]
122291354	PREDICTED: vesicle-fusing ATPase [Juglans regia]
122279390	PREDICTED: vesicle-associated protein 4-2-like [Juglans regia]
122303907	PREDICTED: vesicle-associated protein 4-2-like [Juglans regia]
122307390	PREDICTED: vesicle-associated protein 4-2-like [Juglans regia]
122289995	PREDICTED: vesicle-associated protein 4-1-like isoform X1 [Juglans regia]
122281192	PREDICTED: vesicle-associated protein 4-1-like [Juglans regia]
122315278	PREDICTED: vesicle-associated protein 2-2-like, partial [Juglans regia]
122319306	PREDICTED: vesicle-associated protein 2-2-like [Juglans regia]
122290167	PREDICTED: vesicle-associated protein 2-1-like isoform X3 [Juglans regia]
122281859	PREDICTED: vesicle-associated protein 2-1-like isoform X2 [Juglans regia]
122292304	PREDICTED: vesicle-associated protein 1-3-like [Juglans regia]
122294997	PREDICTED: vesicle-associated protein 1-3-like [Juglans regia]
122295203	PREDICTED: vesicle-associated protein 1-2-like isoform X2 [Juglans regia]
122289133	PREDICTED: vesicle-associated protein 1-2-like [Juglans regia]
122292042	PREDICTED: vesicle-associated protein 1-2 [Juglans regia]
122282065	PREDICTED: vesicle-associated protein 1-1-like [Juglans regia]
122292363	PREDICTED: vesicle-associated membrane protein 727-like [Juglans regia]
122294145	PREDICTED: vesicle-associated membrane protein 727 [Juglans regia]
122294705	PREDICTED: vesicle-associated membrane protein 724-like [Juglans regia]
122318849	PREDICTED: vesicle-associated membrane protein 724 [Juglans regia]
122312963	PREDICTED: vesicle-associated membrane protein 722-like [Juglans regia];putative vesicle-associated membrane protein 726 [Ananas comosus]
122303713	PREDICTED: vesicle-associated membrane protein 722-like [Juglans regia]
122307870	PREDICTED: vesicle-associated membrane protein 722-like [Juglans regia]
122316349	PREDICTED: vesicle-associated membrane protein 722-like [Juglans regia]
122300290	PREDICTED: vesicle-associated membrane protein 722 [Juglans regia]
122276542	PREDICTED: vesicle-associated membrane protein 721-like [Juglans regia]
122294725	PREDICTED: vesicle-associated membrane protein 714-like [Juglans regia]
122291920	PREDICTED: vesicle-associated membrane protein 714 [Juglans regia]
122318971	PREDICTED: vesicle-associated membrane protein 711-like [Juglans regia]
122315661	PREDICTED: vesicle-associated membrane protein 711 [Juglans regia]
122302432	PREDICTED: vesicle transport v-SNARE 13-like [Juglans regia]
122307568	PREDICTED: vesicle transport v-SNARE 13-like [Juglans regia]
122313371	PREDICTED: vesicle transport v-SNARE 12 [Juglans regia]
122296225	PREDICTED: vesicle transport protein SFT2B isoform X4 [Juglans regia];PREDICTED: vesicle transport protein SFT2B isoform X1 [Juglans regia]
122309255	PREDICTED: vesicle transport protein SFT2B [Juglans regia]
122300189	PREDICTED: vesicle transport protein GOT1-like [Juglans regia]
122314422	PREDICTED: vesicle transport protein GOT1-like [Juglans regia]
122314745	PREDICTED: vesicle transport protein GOT1 isoform X1 [Juglans regia]
122301399	PREDICTED: very-long-chain enoyl-CoA reductase-like isoform X1 [Juglans regia]
122290958	PREDICTED: very-long-chain enoyl-CoA reductase-like [Juglans regia]
122294962	PREDICTED: very-long-chain 3-oxoacyl-CoA reductase 1-like [Juglans regia]
122313542	PREDICTED: very-long-chain 3-oxoacyl-CoA reductase 1 [Juglans regia]
122317335	PREDICTED: very-long-chain (3R)-3-hydroxyacyl-CoA dehydratase PASTICCINO 2A-like isoform X1 [Juglans regia]
122317932	PREDICTED: very-long-chain (3R)-3-hydroxyacyl-CoA dehydratase PASTICCINO 2A-like [Juglans regia]
122294338	PREDICTED: very-long-chain (3R)-3-hydroxyacyl-CoA dehydratase 2 isoform X1 [Juglans regia]
122300399	PREDICTED: verprolin-like [Juglans regia]
122277244	PREDICTED: velvet complex subunit B [Juglans regia]
122293318	PREDICTED: vegetative cell wall protein gp1-like [Juglans regia]
122301619	PREDICTED: vegetative cell wall protein gp1-like [Juglans regia]
122310406	PREDICTED: vegetative cell wall protein gp1-like [Juglans regia]
122303004	PREDICTED: vegetative cell wall protein gp1 [Juglans regia]
122300772	PREDICTED: VAN3-binding protein-like isoform X2 [Juglans regia]
122278218	PREDICTED: VAN3-binding protein-like isoform X1 [Juglans regia];PREDICTED: VAN3-binding protein-like isoform X2 [Juglans regia]
122315772	PREDICTED: VAN3-binding protein isoform X1 [Juglans regia]
122274139	PREDICTED: VAN3-binding protein [Juglans regia]
122282966	PREDICTED: VAN3-binding protein [Juglans regia]
122315116	PREDICTED: VAN3-binding protein [Juglans regia]
122296181	PREDICTED: VAMP-like protein YKT61 [Juglans regia]
122299257	PREDICTED: VAMP-like protein YKT61 [Juglans regia]
122307567	PREDICTED: vam6/Vps39-like protein [Juglans regia]
122307050	PREDICTED: valine--tRNA ligase, mitochondrial 1 [Juglans regia]
122277452	PREDICTED: valine--tRNA ligase, chloroplastic/mitochondrial 2 isoform X1 [Juglans regia]
122275165	PREDICTED: vacuole membrane protein KMS1-like [Juglans regia]
122300548	PREDICTED: vacuole membrane protein KMS1-like [Juglans regia]
122276169	PREDICTED: vacuolar-sorting receptor 6-like [Juglans regia]
122279635	PREDICTED: vacuolar-sorting receptor 6-like [Juglans regia]
122309535	PREDICTED: vacuolar-sorting receptor 3-like [Juglans regia]
122312973	PREDICTED: vacuolar-sorting receptor 3-like [Juglans regia]
122275089	PREDICTED: vacuolar-sorting receptor 1-like [Juglans regia]
122279230	PREDICTED: vacuolar-sorting receptor 1-like [Juglans regia]
122297796	PREDICTED: vacuolar-processing enzyme-like [Juglans regia]
122299412	PREDICTED: vacuolar-processing enzyme-like [Juglans regia]
122299497	PREDICTED: vacuolar-processing enzyme-like [Juglans regia]
122300838	PREDICTED: vacuolar-processing enzyme-like [Juglans regia]
122282702	PREDICTED: vacuolar-processing enzyme [Juglans regia]
122275064	PREDICTED: vacuolar protein-sorting-associated protein 37 homolog 1-like [Juglans regia]
122279001	PREDICTED: vacuolar protein-sorting-associated protein 37 homolog 1-like [Juglans regia]
122288846	PREDICTED: vacuolar protein-sorting-associated protein 33 homolog isoform X1 [Juglans regia]
122301284	PREDICTED: vacuolar protein-sorting-associated protein 33 homolog isoform X1 [Juglans regia]
122315910	PREDICTED: vacuolar protein-sorting-associated protein 11 homolog [Juglans regia]
122308938	PREDICTED: vacuolar protein sorting-associated protein 9A-like isoform X1 [Juglans regia]
122313921	PREDICTED: vacuolar protein sorting-associated protein 9A-like isoform X1 [Juglans regia]
122302319	PREDICTED: vacuolar protein sorting-associated protein 9A-like [Juglans regia]
122311945	PREDICTED: vacuolar protein sorting-associated protein 8 homolog [Juglans regia]
122280529	PREDICTED: vacuolar protein sorting-associated protein 55 homolog isoform X1 [Juglans regia]
122277377	PREDICTED: vacuolar protein sorting-associated protein 54, chloroplastic isoform X2 [Juglans regia];PREDICTED: vacuolar protein sorting-associated protein 54, chloroplastic isoform X1 [Juglans regia];PREDICTED: vacuolar protein sorting-associated protein 54, chloroplastic isoform X3 [Juglans regia]
122307398	PREDICTED: vacuolar protein sorting-associated protein 52 A-like isoform X4 [Juglans regia];PREDICTED: vacuolar protein sorting-associated protein 52 A-like isoform X2 [Juglans regia]
122302323	PREDICTED: vacuolar protein sorting-associated protein 52 A-like isoform X2 [Juglans regia];PREDICTED: vacuolar protein sorting-associated protein 52 A-like isoform X3 [Juglans regia]
122315399	PREDICTED: vacuolar protein sorting-associated protein 51 homolog [Juglans regia]
122297262	PREDICTED: vacuolar protein sorting-associated protein 45 homolog isoform X1 [Juglans regia]
122299801	PREDICTED: vacuolar protein sorting-associated protein 45 homolog isoform X1 [Juglans regia]
122294761	PREDICTED: vacuolar protein sorting-associated protein 41 homolog isoform X2 [Juglans regia]
122291713	PREDICTED: vacuolar protein sorting-associated protein 41 homolog [Juglans regia]
122292626	PREDICTED: vacuolar protein sorting-associated protein 36 [Juglans regia]
122317755	PREDICTED: vacuolar protein sorting-associated protein 35B-like [Juglans regia]
122315822	PREDICTED: vacuolar protein sorting-associated protein 35A-like [Juglans regia]
122297060	PREDICTED: vacuolar protein sorting-associated protein 32 homolog 2-like [Juglans regia]
122304406	PREDICTED: vacuolar protein sorting-associated protein 32 homolog 2-like [Juglans regia]
122308181	PREDICTED: vacuolar protein sorting-associated protein 32 homolog 2-like [Juglans regia]
122282709	PREDICTED: vacuolar protein sorting-associated protein 29 [Juglans regia]
122277496	PREDICTED: vacuolar protein sorting-associated protein 28 homolog 2 [Juglans regia]
122313849	PREDICTED: vacuolar protein sorting-associated protein 26B-like [Juglans regia]
122293889	PREDICTED: vacuolar protein sorting-associated protein 26A-like isoform X1 [Juglans regia]
122310918	PREDICTED: vacuolar protein sorting-associated protein 26A [Juglans regia]
122289511	PREDICTED: vacuolar protein sorting-associated protein 25 [Juglans regia]
122301275	PREDICTED: vacuolar protein sorting-associated protein 24 homolog 1-like isoform X1 [Juglans regia]
122288639	PREDICTED: vacuolar protein sorting-associated protein 24 homolog 1-like [Juglans regia]
122289616	PREDICTED: vacuolar protein sorting-associated protein 22 homolog 1 [Juglans regia]
122307524	PREDICTED: vacuolar protein sorting-associated protein 20 homolog 2-like [Juglans regia]
122303348	PREDICTED: vacuolar protein sorting-associated protein 20 homolog 2 [Juglans regia]
122305359	PREDICTED: vacuolar protein sorting-associated protein 2 homolog 3 [Juglans regia]
122275614	PREDICTED: vacuolar protein sorting-associated protein 2 homolog 2 [Juglans regia]
122280922	PREDICTED: vacuolar protein sorting-associated protein 2 homolog 1-like [Juglans regia]
122304310	PREDICTED: vacuolar protein sorting-associated protein 2 homolog 1-like [Juglans regia]
122307884	PREDICTED: vacuolar protein sorting-associated protein 2 homolog 1 [Juglans regia]
122303909	PREDICTED: vacuolar protein sorting-associated protein 18 homolog [Juglans regia]
122277473	PREDICTED: vacuolar protein 8-like [Juglans regia]
122297357	PREDICTED: vacuolar iron transporter homolog 4-like [Juglans regia]
122309480	PREDICTED: vacuolar iron transporter homolog 4-like [Juglans regia]
122298587	PREDICTED: vacuolar iron transporter homolog 2-like [Juglans regia]
122311645	PREDICTED: vacuolar iron transporter homolog 2-like [Juglans regia]
122313863	PREDICTED: vacuolar iron transporter homolog 2-like [Juglans regia]
122311418	PREDICTED: vacuolar iron transporter homolog 1-like [Juglans regia]
122312878	PREDICTED: vacuolar iron transporter 1-like [Juglans regia]
122312911	PREDICTED: vacuolar iron transporter 1.1-like [Juglans regia]
122313934	PREDICTED: vacuolar fusion protein CCZ1 homolog isoform X1 [Juglans regia];PREDICTED: vacuolar fusion protein CCZ1 homolog isoform X2 [Juglans regia]
122309132	PREDICTED: vacuolar fusion protein CCZ1 homolog isoform X1 [Juglans regia]
122290205	PREDICTED: vacuolar cation/proton exchanger 5-like isoform X1 [Juglans regia]
122306790	PREDICTED: vacuolar cation/proton exchanger 5-like isoform X1 [Juglans regia]
122280497	PREDICTED: vacuolar cation/proton exchanger 5-like [Juglans regia]
122277684	PREDICTED: vacuolar cation/proton exchanger 3-like [Juglans regia]
122279923	PREDICTED: vacuolar cation/proton exchanger 3-like [Juglans regia]
122292944	PREDICTED: vacuolar cation/proton exchanger 3-like [Juglans regia]
122293252	PREDICTED: vacuolar cation/proton exchanger 3-like [Juglans regia]
122303284	PREDICTED: vacuolar amino acid transporter 1-like isoform X1 [Juglans regia];PREDICTED: vacuolar amino acid transporter 1-like isoform X2 [Juglans regia]
122278952	PREDICTED: vacuolar amino acid transporter 1-like isoform X1 [Juglans regia]
122279397	PREDICTED: vacuolar amino acid transporter 1-like isoform X1 [Juglans regia]
122288969	PREDICTED: vacuolar amino acid transporter 1-like [Juglans regia]
122302326	PREDICTED: vacuolar amino acid transporter 1-like [Juglans regia]
122307333	PREDICTED: vacuolar amino acid transporter 1-like [Juglans regia]
122313916	PREDICTED: vacuolar amino acid transporter 1-like [Juglans regia]
122314093	PREDICTED: vacuolar amino acid transporter 1-like [Juglans regia]
122300217	PREDICTED: vacuolar amino acid transporter 1 [Juglans regia]
122299868	PREDICTED: UV-stimulated scaffold protein A homolog [Juglans regia]
122292472	PREDICTED: UV-B-induced protein At3g17800, chloroplastic-like isoform X1 [Juglans regia]
122295034	PREDICTED: UV-B-induced protein At3g17800, chloroplastic-like [Juglans regia]
122299371	PREDICTED: UV-B-induced protein At3g17800, chloroplastic-like [Juglans regia]
122296522	PREDICTED: UV-B-induced protein At3g17800, chloroplastic isoform X1 [Juglans regia]
122290015	PREDICTED: UV-B-induced protein At3g17800, chloroplastic [Juglans regia]
122316063	PREDICTED: UV radiation resistance-associated gene protein isoform X1 [Juglans regia]
122300113	PREDICTED: UTP--glucose-1-phosphate uridylyltransferase-like [Juglans regia]
122301520	PREDICTED: UTP--glucose-1-phosphate uridylyltransferase 3, chloroplastic [Juglans regia]
122302954	PREDICTED: UTP--glucose-1-phosphate uridylyltransferase [Juglans regia]
122305343	PREDICTED: UTP--glucose-1-phosphate uridylyltransferase [Juglans regia]
122307728	PREDICTED: UTP--glucose-1-phosphate uridylyltransferase [Juglans regia]
122286376	PREDICTED: UTP:RNA uridylyltransferase 1-like [Juglans regia]
122301211	PREDICTED: UTP:RNA uridylyltransferase 1-like [Juglans regia]
122299428	PREDICTED: uroporphyrinogen-III synthase, chloroplastic isoform X1 [Juglans regia];PREDICTED: uroporphyrinogen-III synthase, chloroplastic isoform X2 [Juglans regia]
122292575	PREDICTED: uroporphyrinogen decarboxylase-like [Juglans regia]
122301556	PREDICTED: uroporphyrinogen decarboxylase-like [Juglans regia]
122281321	PREDICTED: uroporphyrinogen decarboxylase 1, chloroplastic isoform X1 [Juglans regia]
122289179	PREDICTED: uroporphyrinogen decarboxylase 1, chloroplastic isoform X1 [Juglans regia]
122296471	PREDICTED: uridine-cytidine kinase C-like isoform X2 [Juglans regia]
122299505	PREDICTED: uridine-cytidine kinase C-like isoform X1 [Juglans regia]
122309326	PREDICTED: uridine-cytidine kinase C-like isoform X1 [Juglans regia]
122314382	PREDICTED: uridine-cytidine kinase C-like [Juglans regia]
122277637	PREDICTED: uridine nucleosidase 1 [Juglans regia]
122282588	PREDICTED: uridine kinase-like protein 3 isoform X1 [Juglans regia]
122289192	PREDICTED: uridine kinase-like protein 3 [Juglans regia]
122290035	PREDICTED: uridine kinase-like protein 3 [Juglans regia]
122280564	PREDICTED: uridine kinase-like protein 1, chloroplastic isoform X1 [Juglans regia]
122302734	PREDICTED: uridine kinase-like protein 1, chloroplastic [Juglans regia]
122292074	PREDICTED: uridine 5'-monophosphate synthase-like [Juglans regia]
122294323	PREDICTED: uridine 5'-monophosphate synthase-like [Juglans regia]
122275237	PREDICTED: uricase-2 isozyme 2 [Juglans regia]
122291413	PREDICTED: uricase-2 isozyme 2 [Juglans regia]
122292772	PREDICTED: uric acid degradation bifunctional protein TTL isoform X1 [Juglans regia];PREDICTED: uric acid degradation bifunctional protein TTL isoform X2 [Juglans regia]
122277469	PREDICTED: ureidoglycolate hydrolase [Juglans regia]
122310479	PREDICTED: ureide permease 1-like isoform X1 [Juglans regia];PREDICTED: ureide permease 1-like isoform X2 [Juglans regia]
122314365	PREDICTED: ureide permease 1-like [Juglans regia]
122276132	PREDICTED: urease accessory protein G [Juglans regia]
122292273	PREDICTED: urease accessory protein F isoform X1 [Juglans regia]
122276727	PREDICTED: urease accessory protein D [Juglans regia]
122310774	PREDICTED: urease [Juglans regia]
122292509	PREDICTED: urea-proton symporter DUR3 isoform X1 [Juglans regia]
122314066	PREDICTED: uracil-DNA glycosylase, mitochondrial isoform X1 [Juglans regia];PREDICTED: uracil-DNA glycosylase, mitochondrial isoform X2 [Juglans regia];PREDICTED: uracil-DNA glycosylase, mitochondrial isoform X3 [Juglans regia]
122278160	PREDICTED: uracil phosphoribosyltransferase-like isoform X1 [Juglans regia];PREDICTED: uracil phosphoribosyltransferase-like isoform X2 [Juglans regia]
122277319	PREDICTED: uracil phosphoribosyltransferase isoform X2 [Juglans regia]
122290527	PREDICTED: upstream activation factor subunit UAF30 [Juglans regia]
122293194	PREDICTED: upstream activation factor subunit spp27-like [Juglans regia]
122296504	PREDICTED: upstream activation factor subunit spp27-like [Juglans regia]
122306203	PREDICTED: upstream activation factor subunit spp27-like [Juglans regia]
122297384	PREDICTED: UPF0678 fatty acid-binding protein-like protein At1g79260 isoform X1 [Juglans regia]
122300508	PREDICTED: UPF0613 protein PB24D3.06c-like isoform X2 [Juglans regia]
122274589	PREDICTED: UPF0613 protein PB24D3.06c-like [Juglans regia]
122318926	PREDICTED: UPF0603 protein At1g54780, chloroplastic [Juglans regia]
122295412	PREDICTED: UPF0587 protein C1orf123 homolog [Juglans regia]
122304577	PREDICTED: UPF0553 protein-like [Juglans regia]
122304586	PREDICTED: UPF0553 protein-like [Juglans regia]
122316026	PREDICTED: UPF0548 protein At2g17695 [Juglans regia]
122297291	PREDICTED: UPF0544 protein C5orf45 homolog [Juglans regia]
122281560	PREDICTED: UPF0505 protein C16orf62 homolog isoform X1 [Juglans regia];PREDICTED: UPF0505 protein C16orf62 homolog isoform X2 [Juglans regia];PREDICTED: UPF0505 protein C16orf62 homolog isoform X3 [Juglans regia]
122276559	PREDICTED: UPF0503 protein At3g09070, chloroplastic-like, partial [Juglans regia]
122292334	PREDICTED: UPF0503 protein At3g09070, chloroplastic-like isoform X3 [Juglans regia]
122293320	PREDICTED: UPF0503 protein At3g09070, chloroplastic-like [Juglans regia]
122307011	PREDICTED: UPF0496 protein At4g34320-like [Juglans regia]
122307032	PREDICTED: UPF0496 protein At4g34320-like [Juglans regia]
122307052	PREDICTED: UPF0496 protein At4g34320-like [Juglans regia]
122307063	PREDICTED: UPF0496 protein At4g34320-like [Juglans regia]
122307066	PREDICTED: UPF0496 protein At4g34320-like [Juglans regia]
122307081	PREDICTED: UPF0496 protein At4g34320-like [Juglans regia]
122308947	PREDICTED: UPF0496 protein At4g34320-like [Juglans regia]
122313013	PREDICTED: UPF0496 protein At4g34320-like [Juglans regia]
122281568	PREDICTED: UPF0496 protein At3g49070 isoform X1 [Juglans regia]
122302215	PREDICTED: UPF0496 protein At3g19330 isoform X2 [Juglans regia];PREDICTED: UPF0496 protein At3g19330 isoform X1 [Juglans regia]
122296844	PREDICTED: UPF0496 protein At2g18630-like [Juglans regia]
122315096	PREDICTED: UPF0496 protein At1g20180-like isoform X2 [Juglans regia]
122296052	PREDICTED: UPF0496 protein At1g20180-like [Juglans regia]
122319214	PREDICTED: UPF0496 protein At1g20180 isoform X1 [Juglans regia]
122299067	PREDICTED: UPF0496 protein 4-like [Juglans regia]
122295630	PREDICTED: UPF0481 protein At3g47200-like, partial [Juglans regia]
122296424	PREDICTED: UPF0481 protein At3g47200-like, partial [Juglans regia]
122297230	PREDICTED: UPF0481 protein At3g47200-like, partial [Juglans regia]
122297658	PREDICTED: UPF0481 protein At3g47200-like, partial [Juglans regia]
122294151	PREDICTED: UPF0481 protein At3g47200-like isoform X3 [Juglans regia];PREDICTED: uncharacterized protein LOC108990261 isoform X1 [Juglans regia]
122294152	PREDICTED: UPF0481 protein At3g47200-like isoform X3 [Juglans regia]
122289183	PREDICTED: UPF0481 protein At3g47200-like isoform X2 [Juglans regia];PREDICTED: UPF0481 protein At3g47200-like isoform X1 [Juglans regia]
122279647	PREDICTED: UPF0481 protein At3g47200-like isoform X2 [Juglans regia]
122290493	PREDICTED: UPF0481 protein At3g47200-like isoform X1 [Juglans regia];PREDICTED: UPF0481 protein At3g47200-like isoform X2 [Juglans regia]
122278620	PREDICTED: UPF0481 protein At3g47200-like isoform X1 [Juglans regia]
122278623	PREDICTED: UPF0481 protein At3g47200-like isoform X1 [Juglans regia]
122278625	PREDICTED: UPF0481 protein At3g47200-like isoform X1 [Juglans regia]
122289432	PREDICTED: UPF0481 protein At3g47200-like isoform X1 [Juglans regia]
122290228	PREDICTED: UPF0481 protein At3g47200-like isoform X1 [Juglans regia]
122295177	PREDICTED: UPF0481 protein At3g47200-like isoform X1 [Juglans regia]
122295438	PREDICTED: UPF0481 protein At3g47200-like isoform X1 [Juglans regia]
122296854	PREDICTED: UPF0481 protein At3g47200-like isoform X1 [Juglans regia]
122298589	PREDICTED: UPF0481 protein At3g47200-like isoform X1 [Juglans regia]
122306737	PREDICTED: UPF0481 protein At3g47200-like isoform X1 [Juglans regia]
122311240	PREDICTED: UPF0481 protein At3g47200-like isoform X1 [Juglans regia]
122311451	PREDICTED: UPF0481 protein At3g47200-like isoform X1 [Juglans regia]
122274472	PREDICTED: UPF0481 protein At3g47200-like [Juglans regia]
122275447	PREDICTED: UPF0481 protein At3g47200-like [Juglans regia]
122275589	PREDICTED: UPF0481 protein At3g47200-like [Juglans regia]
122275957	PREDICTED: UPF0481 protein At3g47200-like [Juglans regia]
122275960	PREDICTED: UPF0481 protein At3g47200-like [Juglans regia]
122276664	PREDICTED: UPF0481 protein At3g47200-like [Juglans regia]
122276970	PREDICTED: UPF0481 protein At3g47200-like [Juglans regia]
122277011	PREDICTED: UPF0481 protein At3g47200-like [Juglans regia]
122277042	PREDICTED: UPF0481 protein At3g47200-like [Juglans regia]
122277045	PREDICTED: UPF0481 protein At3g47200-like [Juglans regia]
122277046	PREDICTED: UPF0481 protein At3g47200-like [Juglans regia]
122277300	PREDICTED: UPF0481 protein At3g47200-like [Juglans regia]
122291622	PREDICTED: UPF0481 protein At3g47200-like [Juglans regia]
122292049	PREDICTED: UPF0481 protein At3g47200-like [Juglans regia]
122292163	PREDICTED: UPF0481 protein At3g47200-like [Juglans regia]
122293286	PREDICTED: UPF0481 protein At3g47200-like [Juglans regia]
122294874	PREDICTED: UPF0481 protein At3g47200-like [Juglans regia]
122294876	PREDICTED: UPF0481 protein At3g47200-like [Juglans regia]
122295025	PREDICTED: UPF0481 protein At3g47200-like [Juglans regia]
122295026	PREDICTED: UPF0481 protein At3g47200-like [Juglans regia]
122295222	PREDICTED: UPF0481 protein At3g47200-like [Juglans regia]
122295672	PREDICTED: UPF0481 protein At3g47200-like [Juglans regia]
122296478	PREDICTED: UPF0481 protein At3g47200-like [Juglans regia]
122297044	PREDICTED: UPF0481 protein At3g47200-like [Juglans regia]
122297046	PREDICTED: UPF0481 protein At3g47200-like [Juglans regia]
122297050	PREDICTED: UPF0481 protein At3g47200-like [Juglans regia]
122297134	PREDICTED: UPF0481 protein At3g47200-like [Juglans regia]
122297268	PREDICTED: UPF0481 protein At3g47200-like [Juglans regia]
122297310	PREDICTED: UPF0481 protein At3g47200-like [Juglans regia]
122297411	PREDICTED: UPF0481 protein At3g47200-like [Juglans regia]
122297529	PREDICTED: UPF0481 protein At3g47200-like [Juglans regia]
122298412	PREDICTED: UPF0481 protein At3g47200-like [Juglans regia]
122298542	PREDICTED: UPF0481 protein At3g47200-like [Juglans regia]
122298547	PREDICTED: UPF0481 protein At3g47200-like [Juglans regia]
122298637	PREDICTED: UPF0481 protein At3g47200-like [Juglans regia]
122298642	PREDICTED: UPF0481 protein At3g47200-like [Juglans regia]
122298754	PREDICTED: UPF0481 protein At3g47200-like [Juglans regia]
122298755	PREDICTED: UPF0481 protein At3g47200-like [Juglans regia]
122298756	PREDICTED: UPF0481 protein At3g47200-like [Juglans regia]
122298757	PREDICTED: UPF0481 protein At3g47200-like [Juglans regia]
122298758	PREDICTED: UPF0481 protein At3g47200-like [Juglans regia]
122298761	PREDICTED: UPF0481 protein At3g47200-like [Juglans regia]
122298764	PREDICTED: UPF0481 protein At3g47200-like [Juglans regia]
122298766	PREDICTED: UPF0481 protein At3g47200-like [Juglans regia]
122298883	PREDICTED: UPF0481 protein At3g47200-like [Juglans regia]
122298978	PREDICTED: UPF0481 protein At3g47200-like [Juglans regia]
122299520	PREDICTED: UPF0481 protein At3g47200-like [Juglans regia]
122299662	PREDICTED: UPF0481 protein At3g47200-like [Juglans regia]
122300363	PREDICTED: UPF0481 protein At3g47200-like [Juglans regia]
122302731	PREDICTED: UPF0481 protein At3g47200-like [Juglans regia]
122302922	PREDICTED: UPF0481 protein At3g47200-like [Juglans regia]
122303385	PREDICTED: UPF0481 protein At3g47200-like [Juglans regia]
122303387	PREDICTED: UPF0481 protein At3g47200-like [Juglans regia]
122304512	PREDICTED: UPF0481 protein At3g47200-like [Juglans regia]
122305761	PREDICTED: UPF0481 protein At3g47200-like [Juglans regia]
122306433	PREDICTED: UPF0481 protein At3g47200-like [Juglans regia]
122306845	PREDICTED: UPF0481 protein At3g47200-like [Juglans regia]
122309776	PREDICTED: UPF0481 protein At3g47200-like [Juglans regia]
122309777	PREDICTED: UPF0481 protein At3g47200-like [Juglans regia]
122312833	PREDICTED: UPF0481 protein At3g47200-like [Juglans regia]
122313997	PREDICTED: UPF0481 protein At3g47200-like [Juglans regia]
122314412	PREDICTED: UPF0481 protein At3g47200-like [Juglans regia]
122316448	PREDICTED: UPF0481 protein At3g47200-like [Juglans regia]
122316488	PREDICTED: UPF0481 protein At3g47200-like [Juglans regia]
122316539	PREDICTED: UPF0481 protein At3g47200-like [Juglans regia]
122317552	PREDICTED: UPF0481 protein At3g47200-like [Juglans regia]
122317902	PREDICTED: UPF0481 protein At3g47200-like [Juglans regia]
122305137	PREDICTED: UPF0481 protein At3g47200 [Juglans regia]
122299215	PREDICTED: UPF0426 protein At1g28150, chloroplastic isoform X1 [Juglans regia];PREDICTED: UPF0426 protein At1g28150, chloroplastic isoform X2 [Juglans regia]
122308384	PREDICTED: UPF0235 protein C15orf40 homolog [Juglans regia]
122289095	PREDICTED: UPF0235 protein At5g63440 isoform X1 [Juglans regia];UPF0235 protein At5g63440 isoform X2 [Quercus suber]
122298715	PREDICTED: UPF0187 protein At3g61320, chloroplastic-like [Juglans regia]
122309832	PREDICTED: UPF0187 protein At3g61320, chloroplastic-like [Juglans regia]
122317129	PREDICTED: UPF0183 protein At3g51130 isoform X1 [Juglans regia];PREDICTED: UPF0183 protein At3g51130 isoform X2 [Juglans regia]
122275021	PREDICTED: UPF0161 protein At3g09310 [Juglans regia]
122282073	PREDICTED: UPF0160 protein C27H6.8-like [Juglans regia]
122289775	PREDICTED: UPF0160 protein [Juglans regia]
122296475	PREDICTED: UPF0057 membrane protein At4g30660-like [Juglans regia]
122298660	PREDICTED: UPF0057 membrane protein At4g30660-like [Juglans regia]
122306284	PREDICTED: UPF0057 membrane protein At4g30660-like [Juglans regia]
122302532	PREDICTED: UPF0051 protein ABCI8, chloroplastic-like [Juglans regia]
122307813	PREDICTED: UPF0051 protein ABCI8, chloroplastic-like [Juglans regia]
122303874	PREDICTED: universal stress protein PHOS34-like isoform X2 [Juglans regia]
122317385	PREDICTED: universal stress protein PHOS34-like isoform X2 [Juglans regia]
122317509	PREDICTED: universal stress protein PHOS34-like isoform X2 [Juglans regia]
122302959	PREDICTED: universal stress protein PHOS34 [Juglans regia]
122317213	PREDICTED: universal stress protein PHOS34 [Juglans regia]
122282466	PREDICTED: universal stress protein PHOS32-like isoform X2 [Juglans regia]
122291141	PREDICTED: universal stress protein PHOS32-like isoform X2 [Juglans regia]
122294699	PREDICTED: universal stress protein PHOS32-like isoform X2 [Juglans regia]
122298839	PREDICTED: universal stress protein PHOS32-like isoform X2 [Juglans regia]
122300364	PREDICTED: universal stress protein PHOS32-like isoform X2 [Juglans regia]
122301939	PREDICTED: universal stress protein PHOS32-like isoform X2 [Juglans regia]
122277143	PREDICTED: universal stress protein PHOS32-like isoform X1 [Juglans regia]
122281570	PREDICTED: universal stress protein PHOS32-like isoform X1 [Juglans regia]
122290024	PREDICTED: universal stress protein PHOS32-like isoform X1 [Juglans regia]
122316412	PREDICTED: universal stress protein PHOS32-like isoform X1 [Juglans regia]
122276139	PREDICTED: universal stress protein PHOS32-like [Juglans regia]
122276140	PREDICTED: universal stress protein PHOS32-like [Juglans regia]
122279783	PREDICTED: universal stress protein PHOS32-like [Juglans regia]
122279901	PREDICTED: universal stress protein PHOS32-like [Juglans regia]
122292005	PREDICTED: universal stress protein PHOS32-like [Juglans regia]
122293397	PREDICTED: universal stress protein PHOS32-like [Juglans regia]
122311210	PREDICTED: universal stress protein PHOS32-like [Juglans regia]
122318005	PREDICTED: universal stress protein PHOS32-like [Juglans regia]
122297256	PREDICTED: universal stress protein A-like protein [Juglans regia]
122302594	PREDICTED: universal stress protein A-like protein [Juglans regia]
122306614	PREDICTED: universal stress protein A-like protein [Juglans regia]
122309725	PREDICTED: universal stress protein A-like protein [Juglans regia]
122314970	PREDICTED: universal stress protein A-like protein [Juglans regia]
122313699	PREDICTED: uncharacterized zinc finger protein At4g06634-like isoform X1 [Juglans regia];PREDICTED: uncharacterized zinc finger protein At4g06634-like isoform X2 [Juglans regia]
122311827	PREDICTED: uncharacterized zinc finger protein At4g06634-like [Juglans regia]
122281834	PREDICTED: uncharacterized zinc finger CCHC domain-containing protein At4g19190 [Juglans regia]
122309332	PREDICTED: uncharacterized WD repeat-containing protein C2A9.03-like isoform X1 [Juglans regia];PREDICTED: uncharacterized WD repeat-containing protein C2A9.03-like isoform X2 [Juglans regia]
122289890	PREDICTED: uncharacterized WD repeat-containing protein C2A9.03-like isoform X1 [Juglans regia]
122315087	PREDICTED: uncharacterized WD repeat-containing protein C2A9.03-like [Juglans regia]
122317472	PREDICTED: uncharacterized WD repeat-containing protein C17D11.16-like [Juglans regia]
122319176	PREDICTED: uncharacterized WD repeat-containing protein C17D11.16-like [Juglans regia]
122316702	PREDICTED: uncharacterized vacuolar membrane protein YML018C [Juglans regia]
122305197	PREDICTED: uncharacterized transporter C405.03c-like [Juglans regia]
122316550	PREDICTED: uncharacterized transporter C405.03c-like [Juglans regia]
122315856	PREDICTED: uncharacterized TPR repeat-containing protein At1g05150-like [Juglans regia]
122318556	PREDICTED: uncharacterized TPR repeat-containing protein At1g05150-like [Juglans regia]
122318668	PREDICTED: uncharacterized TPR repeat-containing protein At1g05150-like [Juglans regia]
122281012	PREDICTED: uncharacterized serine-rich protein C215.13-like [Juglans regia]
122282201	PREDICTED: uncharacterized serine-rich protein C215.13-like [Juglans regia]
122277430	PREDICTED: uncharacterized serine-rich protein C215.13 [Juglans regia]
122290715	PREDICTED: uncharacterized serine-rich protein C1E8.05-like [Juglans regia]
122294947	PREDICTED: uncharacterized serine-rich protein C1E8.05-like [Juglans regia]
122319257	PREDICTED: uncharacterized RNA-binding protein C17H9.04c-like isoform X1 [Juglans regia]
122315223	PREDICTED: uncharacterized RNA-binding protein C17H9.04c-like [Juglans regia]
122311690	PREDICTED: uncharacterized RING finger protein C2F3.16-like [Juglans regia]
122315340	PREDICTED: uncharacterized Rho GTPase-activating protein At5g61530-like isoform X1 [Juglans regia];PREDICTED: uncharacterized Rho GTPase-activating protein At5g61530-like isoform X2 [Juglans regia]
122319126	PREDICTED: uncharacterized Rho GTPase-activating protein At5g61530-like isoform X1 [Juglans regia];PREDICTED: uncharacterized Rho GTPase-activating protein At5g61530-like isoform X2 [Juglans regia]
122308047	PREDICTED: uncharacterized Rho GTPase-activating protein At5g61530-like isoform X1 [Juglans regia]
122276487	PREDICTED: uncharacterized protein YNL011C isoform X1 [Juglans regia]
122292774	PREDICTED: uncharacterized protein YMR315W [Juglans regia]
122289823	PREDICTED: uncharacterized protein YKR070W-like isoform X2 [Juglans regia]
122291907	PREDICTED: uncharacterized protein YKR070W isoform X2 [Juglans regia];PREDICTED: uncharacterized protein YKR070W isoform X1 [Juglans regia]
122288483	PREDICTED: uncharacterized protein ycf45 isoform X2 [Juglans regia];PREDICTED: uncharacterized protein ycf45 isoform X1 [Juglans regia]
122281838	PREDICTED: uncharacterized protein ycf45 [Juglans regia]
122302307	PREDICTED: uncharacterized protein ycf45 [Juglans regia]
122311810	PREDICTED: uncharacterized protein ycf39 [Juglans regia]
122297508	PREDICTED: uncharacterized protein ycf36 isoform X1 [Juglans regia]
122304692	PREDICTED: uncharacterized protein ycf36 [Juglans regia]
122275753	PREDICTED: uncharacterized protein ycf23-like [Juglans regia]
122302339	PREDICTED: uncharacterized protein slp1 [Juglans regia]
122314384	PREDICTED: uncharacterized protein PAM68-like [Juglans regia]
122319361	PREDICTED: uncharacterized protein Os08g0359500 [Juglans regia]
122317735	PREDICTED: uncharacterized protein LOC18613953 [Theobroma cacao]
122313327	PREDICTED: uncharacterized protein LOC18609026 [Theobroma cacao]
122303181	PREDICTED: uncharacterized protein LOC18605463 [Theobroma cacao]
122277175	PREDICTED: uncharacterized protein LOC18603192 [Theobroma cacao];PREDICTED: 1-aminocyclopropane-1-carboxylate oxidase homolog 1-like isoform X1 [Juglans regia]
122302200	PREDICTED: uncharacterized protein LOC18600830 [Theobroma cacao]
122307450	PREDICTED: uncharacterized protein LOC18600830 [Theobroma cacao]
122274167	PREDICTED: uncharacterized protein LOC18591819 [Theobroma cacao]
122307320	PREDICTED: uncharacterized protein LOC109170473 isoform X1 [Ipomoea nil]
122277680	PREDICTED: uncharacterized protein LOC109122563 [Vitis vinifera]
122289355	PREDICTED: uncharacterized protein LOC109122563 [Vitis vinifera]
122315444	PREDICTED: uncharacterized protein LOC109121623 [Vitis vinifera]
122316745	PREDICTED: uncharacterized protein LOC109022341 isoform X2 [Juglans regia];PREDICTED: uncharacterized protein LOC109022341 isoform X3 [Juglans regia];PREDICTED: uncharacterized protein LOC109022341 isoform X4 [Juglans regia]
122294833	PREDICTED: uncharacterized protein LOC109022334 [Juglans regia]
122280888	PREDICTED: uncharacterized protein LOC109022330 isoform X3 [Juglans regia]
122280474	PREDICTED: uncharacterized protein LOC109022330 isoform X2 [Juglans regia]
122280861	PREDICTED: uncharacterized protein LOC109022330 isoform X1 [Juglans regia]
122290181	PREDICTED: uncharacterized protein LOC109022304 isoform X1 [Juglans regia];PREDICTED: uncharacterized protein LOC109022304 isoform X2 [Juglans regia]
122276547	PREDICTED: uncharacterized protein LOC109022297 [Juglans regia]
122307803	PREDICTED: uncharacterized protein LOC109022290 [Juglans regia]
122312741	PREDICTED: uncharacterized protein LOC109022285 [Juglans regia]
122297385	PREDICTED: uncharacterized protein LOC109022278 isoform X2 [Juglans regia]
122297515	PREDICTED: uncharacterized protein LOC109022275 isoform X2 [Juglans regia]
122275850	PREDICTED: uncharacterized protein LOC109022275 isoform X1 [Juglans regia]
122297271	PREDICTED: uncharacterized protein LOC109022268 [Juglans regia]
122301400	PREDICTED: uncharacterized protein LOC109022265 [Juglans regia]
122317761	PREDICTED: uncharacterized protein LOC109022250 [Juglans regia]
122319109	PREDICTED: uncharacterized protein LOC109022236 isoform X1 [Juglans regia];PREDICTED: uncharacterized protein LOC109022236 isoform X2 [Juglans regia]
122314055	PREDICTED: uncharacterized protein LOC109022210 isoform X2 [Juglans regia]
122280064	PREDICTED: uncharacterized protein LOC109022209 [Juglans regia]
122279355	PREDICTED: uncharacterized protein LOC109022203 [Juglans regia]
122275977	PREDICTED: uncharacterized protein LOC109022188 [Juglans regia]
122278595	PREDICTED: uncharacterized protein LOC109022188 [Juglans regia]
122289257	PREDICTED: uncharacterized protein LOC109022188 [Juglans regia]
122301671	PREDICTED: uncharacterized protein LOC109022188 [Juglans regia]
122289923	PREDICTED: uncharacterized protein LOC109022181 [Juglans regia]
122293477	PREDICTED: uncharacterized protein LOC109022153 isoform X1 [Juglans regia]
122296913	PREDICTED: uncharacterized protein LOC109022153 isoform X1 [Juglans regia]
122302187	PREDICTED: uncharacterized protein LOC109022153 isoform X1 [Juglans regia]
122302281	PREDICTED: uncharacterized protein LOC109022153 isoform X1 [Juglans regia]
122303890	PREDICTED: uncharacterized protein LOC109022153 isoform X1 [Juglans regia]
122304574	PREDICTED: uncharacterized protein LOC109022153 isoform X1 [Juglans regia]
122314486	PREDICTED: uncharacterized protein LOC109022153 isoform X1 [Juglans regia]
122278569	PREDICTED: uncharacterized protein LOC109022152 [Juglans regia]
122289298	PREDICTED: uncharacterized protein LOC109022152 [Juglans regia]
122291045	PREDICTED: uncharacterized protein LOC109022152 [Juglans regia]
122291976	PREDICTED: uncharacterized protein LOC109022152 [Juglans regia]
122292181	PREDICTED: uncharacterized protein LOC109022152 [Juglans regia]
122293752	PREDICTED: uncharacterized protein LOC109022152 [Juglans regia]
122301878	PREDICTED: uncharacterized protein LOC109022152 [Juglans regia]
122304538	PREDICTED: uncharacterized protein LOC109022152 [Juglans regia]
122306207	PREDICTED: uncharacterized protein LOC109022152 [Juglans regia]
122310090	PREDICTED: uncharacterized protein LOC109022142, partial [Juglans regia]
122295784	PREDICTED: uncharacterized protein LOC109022087 [Juglans regia]
122304609	PREDICTED: uncharacterized protein LOC109022087 [Juglans regia]
122312434	PREDICTED: uncharacterized protein LOC109022084 [Juglans regia]
122296193	PREDICTED: uncharacterized protein LOC109022079 isoform X1 [Juglans regia]
122275493	PREDICTED: uncharacterized protein LOC109022076 [Juglans regia]
122275954	PREDICTED: uncharacterized protein LOC109022076 [Juglans regia]
122276004	PREDICTED: uncharacterized protein LOC109022076 [Juglans regia]
122277075	PREDICTED: uncharacterized protein LOC109022076 [Juglans regia]
122277096	PREDICTED: uncharacterized protein LOC109022076 [Juglans regia]
122282464	PREDICTED: uncharacterized protein LOC109022076 [Juglans regia]
122282465	PREDICTED: uncharacterized protein LOC109022076 [Juglans regia]
122291181	PREDICTED: uncharacterized protein LOC109022076 [Juglans regia]
122293262	PREDICTED: uncharacterized protein LOC109022076 [Juglans regia]
122296047	PREDICTED: uncharacterized protein LOC109022076 [Juglans regia]
122296655	PREDICTED: uncharacterized protein LOC109022076 [Juglans regia]
122301587	PREDICTED: uncharacterized protein LOC109022076 [Juglans regia]
122301931	PREDICTED: uncharacterized protein LOC109022076 [Juglans regia]
122302876	PREDICTED: uncharacterized protein LOC109022076 [Juglans regia]
122303908	PREDICTED: uncharacterized protein LOC109022076 [Juglans regia]
122304568	PREDICTED: uncharacterized protein LOC109022076 [Juglans regia]
122304903	PREDICTED: uncharacterized protein LOC109022076 [Juglans regia]
122306739	PREDICTED: uncharacterized protein LOC109022076 [Juglans regia]
122307495	PREDICTED: uncharacterized protein LOC109022076 [Juglans regia]
122310117	PREDICTED: uncharacterized protein LOC109022076 [Juglans regia]
122310168	PREDICTED: uncharacterized protein LOC109022076 [Juglans regia]
122310318	PREDICTED: uncharacterized protein LOC109022076 [Juglans regia]
122312752	PREDICTED: uncharacterized protein LOC109022076 [Juglans regia]
122315458	PREDICTED: uncharacterized protein LOC109022076 [Juglans regia]
122316254	PREDICTED: uncharacterized protein LOC109022076 [Juglans regia]
122316384	PREDICTED: uncharacterized protein LOC109022076 [Juglans regia]
122316416	PREDICTED: uncharacterized protein LOC109022076 [Juglans regia]
122282416	PREDICTED: uncharacterized protein LOC109022055 [Juglans regia]
122316149	PREDICTED: uncharacterized protein LOC109022055 [Juglans regia]
122309430	PREDICTED: uncharacterized protein LOC109022049 isoform X1 [Juglans regia]
122310943	PREDICTED: uncharacterized protein LOC109022048 isoform X1 [Juglans regia]
122310303	PREDICTED: uncharacterized protein LOC109022047 isoform X2 [Juglans regia];PREDICTED: uncharacterized protein LOC109022047 isoform X1 [Juglans regia]
122280648	PREDICTED: uncharacterized protein LOC109022046 isoform X1 [Juglans regia]
122282070	PREDICTED: uncharacterized protein LOC109022045 [Juglans regia]
122318058	PREDICTED: uncharacterized protein LOC109022033 [Juglans regia]
122303636	PREDICTED: uncharacterized protein LOC109022025 [Juglans regia]
122278227	PREDICTED: uncharacterized protein LOC109022005 [Juglans regia]
122289729	PREDICTED: uncharacterized protein LOC109021991 [Juglans regia]
122293416	PREDICTED: uncharacterized protein LOC109021959 [Juglans regia]
122314076	PREDICTED: uncharacterized protein LOC109021946 [Juglans regia];PREDICTED: uncharacterized protein LOC109016327 [Juglans regia];PREDICTED: BRCA1-associated RING domain protein 1 [Juglans regia]
122282211	PREDICTED: uncharacterized protein LOC109021946 [Juglans regia]
122290720	PREDICTED: uncharacterized protein LOC109021946 [Juglans regia]
122296710	PREDICTED: uncharacterized protein LOC109021946 [Juglans regia]
122286086	PREDICTED: uncharacterized protein LOC109021893 isoform X1 [Juglans regia]
122291562	PREDICTED: uncharacterized protein LOC109021893 isoform X1 [Juglans regia]
122302751	PREDICTED: uncharacterized protein LOC109021893 isoform X1 [Juglans regia]
122302754	PREDICTED: uncharacterized protein LOC109021889 isoform X2 [Juglans regia]
122292286	PREDICTED: uncharacterized protein LOC109021885 [Juglans regia]
122305719	PREDICTED: uncharacterized protein LOC109021885 [Juglans regia]
122302746	PREDICTED: uncharacterized protein LOC109021883 [Juglans regia]
122302745	PREDICTED: uncharacterized protein LOC109021882 [Juglans regia]
122305541	PREDICTED: uncharacterized protein LOC109021875, partial [Juglans regia]
122302750	PREDICTED: uncharacterized protein LOC109021874 isoform X1 [Juglans regia]
122306252	PREDICTED: uncharacterized protein LOC109021864 [Juglans regia]
122276290	PREDICTED: uncharacterized protein LOC109021860 [Juglans regia]
122291827	PREDICTED: uncharacterized protein LOC109021835 isoform X1 [Juglans regia]
122295785	PREDICTED: uncharacterized protein LOC109021835 isoform X1 [Juglans regia]
122306958	PREDICTED: uncharacterized protein LOC109021835 isoform X1 [Juglans regia]
122307167	PREDICTED: uncharacterized protein LOC109021835 isoform X1 [Juglans regia]
122319419	PREDICTED: uncharacterized protein LOC109021835 isoform X1 [Juglans regia]
122298434	PREDICTED: uncharacterized protein LOC109021826 isoform X2 [Juglans regia]
122301456	PREDICTED: uncharacterized protein LOC109021823 [Juglans regia]
122317830	PREDICTED: uncharacterized protein LOC109021790 isoform X1 [Juglans regia]
122277303	PREDICTED: uncharacterized protein LOC109021788 [Juglans regia]
122306796	PREDICTED: uncharacterized protein LOC109021754 [Juglans regia]
122306797	PREDICTED: uncharacterized protein LOC109021754 [Juglans regia]
122306827	PREDICTED: uncharacterized protein LOC109021754 [Juglans regia]
122281325	PREDICTED: uncharacterized protein LOC109021726 isoform X1 [Juglans regia]
122317310	PREDICTED: uncharacterized protein LOC109021724 isoform X3 [Juglans regia]
122317308	PREDICTED: uncharacterized protein LOC109021724 isoform X1 [Juglans regia]
122280907	PREDICTED: uncharacterized protein LOC109021714 [Juglans regia]
122303431	PREDICTED: uncharacterized protein LOC109021714 [Juglans regia]
122282075	PREDICTED: uncharacterized protein LOC109021710 [Juglans regia]
122280440	PREDICTED: uncharacterized protein LOC109021706 [Juglans regia]
122281794	PREDICTED: uncharacterized protein LOC109021701 [Juglans regia]
122312447	PREDICTED: uncharacterized protein LOC109021686 [Juglans regia]
122313739	PREDICTED: uncharacterized protein LOC109021681 [Juglans regia]
122274559	PREDICTED: uncharacterized protein LOC109021675 [Juglans regia]
122296954	PREDICTED: uncharacterized protein LOC109021675 [Juglans regia]
122306301	PREDICTED: uncharacterized protein LOC109021675 [Juglans regia]
122316260	PREDICTED: uncharacterized protein LOC109021675 [Juglans regia]
122314321	PREDICTED: uncharacterized protein LOC109021669 [Juglans regia]
122306234	PREDICTED: uncharacterized protein LOC109021664 [Juglans regia]
122276277	PREDICTED: uncharacterized protein LOC109021657 [Juglans regia]
122307693	PREDICTED: uncharacterized protein LOC109021653 [Juglans regia]
122306947	PREDICTED: uncharacterized protein LOC109021648 [Juglans regia]
122310989	PREDICTED: uncharacterized protein LOC109021637 [Juglans regia]
122313874	PREDICTED: uncharacterized protein LOC109021631 isoform X1 [Juglans regia]
122293418	PREDICTED: uncharacterized protein LOC109021620 isoform X2 [Juglans regia];PREDICTED: uncharacterized protein LOC109021620 isoform X3 [Juglans regia]
122275462	PREDICTED: uncharacterized protein LOC109021595 [Juglans regia]
122296828	PREDICTED: uncharacterized protein LOC109021594 [Juglans regia]
122295010	PREDICTED: uncharacterized protein LOC109021574 [Juglans regia]
122294023	PREDICTED: uncharacterized protein LOC109021573 [Juglans regia]
122294573	PREDICTED: uncharacterized protein LOC109021570 [Juglans regia]
122274385	PREDICTED: uncharacterized protein LOC109021565 [Juglans regia]
122312759	PREDICTED: uncharacterized protein LOC109021565 [Juglans regia]
122316363	PREDICTED: uncharacterized protein LOC109021565 [Juglans regia]
122316413	PREDICTED: uncharacterized protein LOC109021565 [Juglans regia]
122318560	PREDICTED: uncharacterized protein LOC109021557 isoform X2 [Juglans regia];PREDICTED: uncharacterized protein LOC109021557 isoform X1 [Juglans regia]
122296222	PREDICTED: uncharacterized protein LOC109021547 isoform X1 [Juglans regia];PREDICTED: uncharacterized protein LOC109021547 isoform X4 [Juglans regia];PREDICTED: uncharacterized protein LOC109021547 isoform X5 [Juglans regia];PREDICTED: uncharacterized protein LOC109021547 isoform X3 [Juglans regia];PREDICTED: uncharacterized protein LOC109021547 isoform X2 [Juglans regia]
122299913	PREDICTED: uncharacterized protein LOC109021543 [Juglans regia]
122290127	PREDICTED: uncharacterized protein LOC109021538 [Juglans regia]
122313621	PREDICTED: uncharacterized protein LOC109021538 [Juglans regia]
122313669	PREDICTED: uncharacterized protein LOC109021538 [Juglans regia]
122313670	PREDICTED: uncharacterized protein LOC109021538 [Juglans regia]
122319012	PREDICTED: uncharacterized protein LOC109021537 [Juglans regia]
122317867	PREDICTED: uncharacterized protein LOC109021536 [Juglans regia]
122299816	PREDICTED: uncharacterized protein LOC109021520 [Juglans regia]
122295377	PREDICTED: uncharacterized protein LOC109021512 [Juglans regia]
122297187	PREDICTED: uncharacterized protein LOC109021511 isoform X1 [Juglans regia]
122295157	PREDICTED: uncharacterized protein LOC109021507 isoform X1 [Juglans regia];PREDICTED: uncharacterized protein LOC109021507 isoform X2 [Juglans regia]
122293259	PREDICTED: uncharacterized protein LOC109021504 [Juglans regia]
122291250	PREDICTED: uncharacterized protein LOC109021501, partial [Juglans regia]
122313038	PREDICTED: uncharacterized protein LOC109021500 [Juglans regia];PREDICTED: uncharacterized protein LOC109011784 [Juglans regia];PREDICTED: uncharacterized protein LOC109019917 [Juglans regia]
122275612	PREDICTED: uncharacterized protein LOC109021500 [Juglans regia]
122277365	PREDICTED: uncharacterized protein LOC109021500 [Juglans regia]
122290939	PREDICTED: uncharacterized protein LOC109021500 [Juglans regia]
122291465	PREDICTED: uncharacterized protein LOC109021500 [Juglans regia]
122294119	PREDICTED: uncharacterized protein LOC109021500 [Juglans regia]
122313804	PREDICTED: uncharacterized protein LOC109021500 [Juglans regia]
122292307	PREDICTED: uncharacterized protein LOC109021495 isoform X2 [Juglans regia];PREDICTED: uncharacterized protein LOC109021495 isoform X1 [Juglans regia]
122319048	PREDICTED: uncharacterized protein LOC109021456 isoform X1 [Juglans regia]
122312913	PREDICTED: uncharacterized protein LOC109021441 [Juglans regia]
122279664	PREDICTED: uncharacterized protein LOC109021418 [Juglans regia]
122279670	PREDICTED: uncharacterized protein LOC109021417 isoform X1 [Juglans regia];PREDICTED: uncharacterized protein LOC109021417 isoform X2 [Juglans regia]
122277451	PREDICTED: uncharacterized protein LOC109021410 [Juglans regia]
122311047	PREDICTED: uncharacterized protein LOC109021399 [Juglans regia]
122276612	PREDICTED: uncharacterized protein LOC109021376 [Juglans regia]
122293494	PREDICTED: uncharacterized protein LOC109021358 [Juglans regia]
122308923	PREDICTED: uncharacterized protein LOC109021337 [Juglans regia]
122275625	PREDICTED: uncharacterized protein LOC109021330 isoform X1 [Juglans regia];PREDICTED: putative uncharacterized protein DDB_G0277255 isoform X5 [Juglans regia]
122278168	PREDICTED: uncharacterized protein LOC109021305 isoform X1 [Juglans regia]
122317174	PREDICTED: uncharacterized protein LOC109021300 [Juglans regia]
122317295	PREDICTED: uncharacterized protein LOC109021293 isoform X2 [Juglans regia]
122300135	PREDICTED: uncharacterized protein LOC109021288 isoform X3 [Juglans regia]
122277483	PREDICTED: uncharacterized protein LOC109021277 [Juglans regia]
122292497	PREDICTED: uncharacterized protein LOC109021244 [Juglans regia]
122300131	PREDICTED: uncharacterized protein LOC109021240 isoform X4 [Juglans regia];PREDICTED: uncharacterized protein LOC109021240 isoform X1 [Juglans regia]
122279298	PREDICTED: uncharacterized protein LOC109021215 [Juglans regia]
122280961	PREDICTED: uncharacterized protein LOC109021215 [Juglans regia]
122296957	PREDICTED: uncharacterized protein LOC109021215 [Juglans regia]
122299220	PREDICTED: uncharacterized protein LOC109021215 [Juglans regia]
122300336	PREDICTED: uncharacterized protein LOC109021215 [Juglans regia]
122304009	PREDICTED: uncharacterized protein LOC109021215 [Juglans regia]
122309352	PREDICTED: uncharacterized protein LOC109021215 [Juglans regia]
122318349	PREDICTED: uncharacterized protein LOC109021215 [Juglans regia]
122300119	PREDICTED: uncharacterized protein LOC109021200 [Juglans regia]
122308328	PREDICTED: uncharacterized protein LOC109021186 isoform X2 [Juglans regia]
122300120	PREDICTED: uncharacterized protein LOC109021161 isoform X2 [Juglans regia];PREDICTED: uncharacterized protein LOC109021161 isoform X4 [Juglans regia]
122294182	PREDICTED: uncharacterized protein LOC109021159 [Juglans regia]
122281575	PREDICTED: uncharacterized protein LOC109021155 isoform X1 [Juglans regia]
122290399	PREDICTED: uncharacterized protein LOC109021151 [Juglans regia]
122318950	PREDICTED: uncharacterized protein LOC109021137 [Juglans regia]
122302561	PREDICTED: uncharacterized protein LOC109021088 [Juglans regia]
122298751	PREDICTED: uncharacterized protein LOC109021066 [Juglans regia]
122298736	PREDICTED: uncharacterized protein LOC109021063 isoform X1 [Juglans regia]
122306175	PREDICTED: uncharacterized protein LOC109021055 [Juglans regia]
122306176	PREDICTED: uncharacterized protein LOC109021055 [Juglans regia]
122281550	PREDICTED: uncharacterized protein LOC109021044 [Juglans regia]
122282406	PREDICTED: uncharacterized protein LOC109021043 [Juglans regia]
122279882	PREDICTED: uncharacterized protein LOC109021035 [Juglans regia]
122293912	PREDICTED: uncharacterized protein LOC109021014 [Juglans regia]
122294506	PREDICTED: uncharacterized protein LOC109021014 [Juglans regia]
122295172	PREDICTED: uncharacterized protein LOC109021014 [Juglans regia]
122274172	PREDICTED: uncharacterized protein LOC109020994 [Juglans regia]
122277458	PREDICTED: uncharacterized protein LOC109020994 [Juglans regia]
122300197	PREDICTED: uncharacterized protein LOC109020984 [Juglans regia]
122278711	PREDICTED: uncharacterized protein LOC109020983 [Juglans regia]
122277060	PREDICTED: uncharacterized protein LOC109020982 [Juglans regia]
122291031	PREDICTED: uncharacterized protein LOC109020982 [Juglans regia]
122307416	PREDICTED: uncharacterized protein LOC109020982 [Juglans regia]
122279774	PREDICTED: uncharacterized protein LOC109020967 [Juglans regia]
122301455	PREDICTED: uncharacterized protein LOC109020952 [Juglans regia]
122293202	PREDICTED: uncharacterized protein LOC109020929 [Juglans regia]
122309388	PREDICTED: uncharacterized protein LOC109020914 [Juglans regia]
122314701	PREDICTED: uncharacterized protein LOC109020906 isoform X4 [Juglans regia];PREDICTED: uncharacterized protein LOC109020906 isoform X3 [Juglans regia];PREDICTED: uncharacterized protein LOC109020906 isoform X1 [Juglans regia]
122314760	PREDICTED: uncharacterized protein LOC109020902 [Juglans regia]
122291792	PREDICTED: uncharacterized protein LOC109020885 [Juglans regia]
122292308	PREDICTED: uncharacterized protein LOC109020861 [Juglans regia]
122318917	PREDICTED: uncharacterized protein LOC109020859 [Juglans regia]
122311665	PREDICTED: uncharacterized protein LOC109020830 [Juglans regia]
122308934	PREDICTED: uncharacterized protein LOC109020829 [Juglans regia]
122314880	PREDICTED: uncharacterized protein LOC109020822 isoform X2 [Juglans regia]
122306621	PREDICTED: uncharacterized protein LOC109020821 [Juglans regia]
122306620	PREDICTED: uncharacterized protein LOC109020818 [Juglans regia]
122296675	PREDICTED: uncharacterized protein LOC109020771 [Juglans regia]
122275570	PREDICTED: uncharacterized protein LOC109020770 [Juglans regia]
122306992	PREDICTED: uncharacterized protein LOC109020765 [Juglans regia]
122303717	PREDICTED: uncharacterized protein LOC109020756 [Juglans regia]
122307773	PREDICTED: uncharacterized protein LOC109020756 [Juglans regia]
122312437	PREDICTED: uncharacterized protein LOC109020739 [Juglans regia]
122292648	PREDICTED: uncharacterized protein LOC109020738 [Juglans regia]
122312464	PREDICTED: uncharacterized protein LOC109020734 [Juglans regia]
122312783	PREDICTED: uncharacterized protein LOC109020733 [Juglans regia]
122295843	PREDICTED: uncharacterized protein LOC109020726 [Juglans regia]
122275278	PREDICTED: uncharacterized protein LOC109020703 isoform X2 [Juglans regia]
122311822	PREDICTED: uncharacterized protein LOC109020691 [Juglans regia]
122311824	PREDICTED: uncharacterized protein LOC109020691 [Juglans regia]
122303982	PREDICTED: uncharacterized protein LOC109020667 [Juglans regia]
122303980	PREDICTED: uncharacterized protein LOC109020665 isoform X1 [Juglans regia]
122313987	PREDICTED: uncharacterized protein LOC109020659 [Juglans regia]
122276851	PREDICTED: uncharacterized protein LOC109020646 [Juglans regia]
122291514	PREDICTED: uncharacterized protein LOC109020641 isoform X1 [Juglans regia]
122281736	PREDICTED: uncharacterized protein LOC109020632 [Juglans regia]
122289701	PREDICTED: uncharacterized protein LOC109020628 isoform X1 [Juglans regia];PREDICTED: uncharacterized protein LOC109020628 isoform X2 [Juglans regia]
122278456	PREDICTED: uncharacterized protein LOC109020620 [Juglans regia]
122301572	PREDICTED: uncharacterized protein LOC109020614 [Juglans regia]
122290996	PREDICTED: uncharacterized protein LOC109020604 [Juglans regia]
122299304	PREDICTED: uncharacterized protein LOC109020604 [Juglans regia]
122310468	PREDICTED: uncharacterized protein LOC109020604 [Juglans regia]
122319056	PREDICTED: uncharacterized protein LOC109020600 [Juglans regia]
122298443	PREDICTED: uncharacterized protein LOC109020577 [Juglans regia]
122298394	PREDICTED: uncharacterized protein LOC109020557 [Juglans regia]
122305407	PREDICTED: uncharacterized protein LOC109020548 isoform X2 [Juglans regia];PREDICTED: uncharacterized protein LOC109020548 isoform X1 [Juglans regia];PREDICTED: uncharacterized protein LOC109020548 isoform X3 [Juglans regia]
122305409	PREDICTED: uncharacterized protein LOC109020546 isoform X1 [Juglans regia];PREDICTED: uncharacterized protein LOC109020546 isoform X2 [Juglans regia]
122274175	PREDICTED: uncharacterized protein LOC109020531 [Juglans regia]
122304774	PREDICTED: uncharacterized protein LOC109020516 [Juglans regia]
122294582	PREDICTED: uncharacterized protein LOC109020501 [Juglans regia]
122297613	PREDICTED: uncharacterized protein LOC109020495 isoform X1 [Juglans regia]
122295758	PREDICTED: uncharacterized protein LOC109020487, partial [Juglans regia]
122296934	PREDICTED: uncharacterized protein LOC109020487, partial [Juglans regia]
122316166	PREDICTED: uncharacterized protein LOC109020482, partial [Juglans regia]
122299531	PREDICTED: uncharacterized protein LOC109020478 [Juglans regia]
122279213	PREDICTED: uncharacterized protein LOC109020456 isoform X1 [Juglans regia]
122278189	PREDICTED: uncharacterized protein LOC109020453 [Juglans regia]
122297250	PREDICTED: uncharacterized protein LOC109020448 isoform X1 [Juglans regia]
122297113	PREDICTED: uncharacterized protein LOC109020447 [Juglans regia]
122297240	PREDICTED: uncharacterized protein LOC109020435 [Juglans regia]
122276418	PREDICTED: uncharacterized protein LOC109020428 [Juglans regia]
122311821	PREDICTED: uncharacterized protein LOC109020402 isoform X1 [Juglans regia]
122311826	PREDICTED: uncharacterized protein LOC109020402 isoform X1 [Juglans regia]
122316609	PREDICTED: uncharacterized protein LOC109020392, partial [Juglans regia]
122319236	PREDICTED: uncharacterized protein LOC109020392, partial [Juglans regia]
122293581	PREDICTED: uncharacterized protein LOC109020332 [Juglans regia]
122293864	PREDICTED: uncharacterized protein LOC109020332 [Juglans regia]
122298932	PREDICTED: uncharacterized protein LOC109020332 [Juglans regia]
122304628	PREDICTED: uncharacterized protein LOC109020332 [Juglans regia]
122275741	PREDICTED: uncharacterized protein LOC109020312 [Juglans regia]
122307215	PREDICTED: uncharacterized protein LOC109020312 [Juglans regia]
122291435	PREDICTED: uncharacterized protein LOC109020285 isoform X2 [Juglans regia]
122292577	PREDICTED: uncharacterized protein LOC109020283 [Juglans regia]
122292576	PREDICTED: uncharacterized protein LOC109020282 isoform X2 [Juglans regia]
122299357	PREDICTED: uncharacterized protein LOC109020278 isoform X1 [Juglans regia];PREDICTED: uncharacterized protein LOC109020278 isoform X2 [Juglans regia]
122295981	PREDICTED: uncharacterized protein LOC109020252 [Juglans regia]
122275247	PREDICTED: uncharacterized protein LOC109020249 [Juglans regia]
122280623	PREDICTED: uncharacterized protein LOC109020226 [Juglans regia]
122282737	PREDICTED: uncharacterized protein LOC109020226 [Juglans regia]
122276380	PREDICTED: uncharacterized protein LOC109020214 [Juglans regia]
122274627	PREDICTED: uncharacterized protein LOC109020199 [Juglans regia]
122282393	PREDICTED: uncharacterized protein LOC109020199 [Juglans regia]
122299285	PREDICTED: uncharacterized protein LOC109020196 isoform X1 [Juglans regia]
122308208	PREDICTED: uncharacterized protein LOC109020193 [Juglans regia]
122295372	PREDICTED: uncharacterized protein LOC109020192 [Juglans regia]
122305807	PREDICTED: uncharacterized protein LOC109020183 [Juglans regia]
122289224	PREDICTED: uncharacterized protein LOC109020146 [Juglans regia]
122303306	PREDICTED: uncharacterized protein LOC109020146 [Juglans regia]
122310272	PREDICTED: uncharacterized protein LOC109020146 [Juglans regia]
122307961	PREDICTED: uncharacterized protein LOC109020128 [Juglans regia]
122315284	PREDICTED: uncharacterized protein LOC109020128 [Juglans regia]
122299379	PREDICTED: uncharacterized protein LOC109020114 [Juglans regia]
122294273	PREDICTED: uncharacterized protein LOC109020102, partial [Juglans regia];PREDICTED: uncharacterized protein LOC108980690 isoform X1 [Juglans regia]
122274966	PREDICTED: uncharacterized protein LOC109020089 isoform X2 [Juglans regia]
122298380	PREDICTED: uncharacterized protein LOC109020083 [Juglans regia]
122299391	PREDICTED: uncharacterized protein LOC109020058 [Juglans regia]
122298595	PREDICTED: uncharacterized protein LOC109020056 [Juglans regia]
122314454	PREDICTED: uncharacterized protein LOC109020037 [Juglans regia]
122288343	PREDICTED: uncharacterized protein LOC109020022 [Juglans regia]
122276618	PREDICTED: uncharacterized protein LOC109020018 [Juglans regia]
122276340	PREDICTED: uncharacterized protein LOC109020010 [Juglans regia]
122319408	PREDICTED: uncharacterized protein LOC109019992 [Juglans regia]
122278570	PREDICTED: uncharacterized protein LOC109019980 [Juglans regia]
122304480	PREDICTED: uncharacterized protein LOC109019980 [Juglans regia]
122289937	PREDICTED: uncharacterized protein LOC109019962 [Juglans regia]
122298864	PREDICTED: uncharacterized protein LOC109019946 [Juglans regia]
122280625	PREDICTED: uncharacterized protein LOC109019932 [Juglans regia]
122278155	PREDICTED: uncharacterized protein LOC109019917 [Juglans regia];PREDICTED: uncharacterized protein LOC108992426 [Juglans regia];PREDICTED: uncharacterized protein LOC109011784 [Juglans regia]
122289264	PREDICTED: uncharacterized protein LOC109019917 [Juglans regia]
122290297	PREDICTED: uncharacterized protein LOC109019917 [Juglans regia]
122293557	PREDICTED: uncharacterized protein LOC109019917 [Juglans regia]
122293602	PREDICTED: uncharacterized protein LOC109019917 [Juglans regia]
122306344	PREDICTED: uncharacterized protein LOC109019917 [Juglans regia]
122312592	PREDICTED: uncharacterized protein LOC109019916 isoform X1 [Juglans regia]
122295622	PREDICTED: uncharacterized protein LOC109019914 [Juglans regia]
122279436	PREDICTED: uncharacterized protein LOC109019910 [Juglans regia]
122318570	PREDICTED: uncharacterized protein LOC109019907 [Juglans regia]
122275099	PREDICTED: uncharacterized protein LOC109019898 isoform X3 [Juglans regia];PREDICTED: uncharacterized protein LOC109019898 isoform X1 [Juglans regia]
122313454	PREDICTED: uncharacterized protein LOC109019888 [Juglans regia]
122287145	PREDICTED: uncharacterized protein LOC109019883 isoform X1 [Juglans regia]
122276286	PREDICTED: uncharacterized protein LOC109019876 isoform X2 [Juglans regia];PREDICTED: uncharacterized protein LOC109019876 isoform X1 [Juglans regia]
122296469	PREDICTED: uncharacterized protein LOC109019862 [Juglans regia]
122316649	PREDICTED: uncharacterized protein LOC109019832 [Juglans regia]
122295629	PREDICTED: uncharacterized protein LOC109019822 [Juglans regia]
122301451	PREDICTED: uncharacterized protein LOC109019813 isoform X1 [Juglans regia]
122313357	PREDICTED: uncharacterized protein LOC109019800 [Juglans regia]
122318037	PREDICTED: uncharacterized protein LOC109019781 isoform X2 [Juglans regia];PREDICTED: uncharacterized protein LOC109019781 isoform X1 [Juglans regia]
122307472	PREDICTED: uncharacterized protein LOC109019779 [Juglans regia]
122310890	PREDICTED: uncharacterized protein LOC109019779 [Juglans regia]
122278459	PREDICTED: uncharacterized protein LOC109019769 [Juglans regia]
122304693	PREDICTED: uncharacterized protein LOC109019769 [Juglans regia]
122308745	PREDICTED: uncharacterized protein LOC109019749 [Juglans regia]
122302650	PREDICTED: uncharacterized protein LOC109019729 [Juglans regia]
122298519	PREDICTED: uncharacterized protein LOC109019712 [Juglans regia]
122304934	PREDICTED: uncharacterized protein LOC109019706 [Juglans regia]
122312787	PREDICTED: uncharacterized protein LOC109019706 [Juglans regia]
122312788	PREDICTED: uncharacterized protein LOC109019706 [Juglans regia]
122304655	PREDICTED: uncharacterized protein LOC109019680 [Juglans regia]
122296636	PREDICTED: uncharacterized protein LOC109019663 [Juglans regia]
122282841	PREDICTED: uncharacterized protein LOC109019653 [Juglans regia]
122282422	PREDICTED: uncharacterized protein LOC109019646 [Juglans regia]
122309744	PREDICTED: uncharacterized protein LOC109019642 isoform X1 [Juglans regia];PREDICTED: uncharacterized protein LOC109019642 isoform X3 [Juglans regia]
122280677	PREDICTED: uncharacterized protein LOC109019641 [Juglans regia]
122282502	PREDICTED: uncharacterized protein LOC109019636 [Juglans regia]
122309871	PREDICTED: uncharacterized protein LOC109019621 [Juglans regia]
122275098	PREDICTED: uncharacterized protein LOC109019613 [Juglans regia]
122287798	PREDICTED: uncharacterized protein LOC109019613 [Juglans regia]
122317115	PREDICTED: uncharacterized protein LOC109019613 [Juglans regia]
122299668	PREDICTED: uncharacterized protein LOC109019602 [Juglans regia];PREDICTED: uncharacterized protein LOC108997902 [Juglans regia]
122297330	PREDICTED: uncharacterized protein LOC109019602 [Juglans regia]
122278205	PREDICTED: uncharacterized protein LOC109019600 isoform X1 [Juglans regia]
122305584	PREDICTED: uncharacterized protein LOC109019590 [Juglans regia]
122299655	PREDICTED: uncharacterized protein LOC109019578 [Juglans regia]
122293253	PREDICTED: uncharacterized protein LOC109019567 [Juglans regia]
122293488	PREDICTED: uncharacterized protein LOC109019567 [Juglans regia]
122294862	PREDICTED: uncharacterized protein LOC109019567 [Juglans regia]
122311097	PREDICTED: uncharacterized protein LOC109019562 isoform X1 [Juglans regia]
122308889	PREDICTED: uncharacterized protein LOC109019561 [Juglans regia]
122310735	PREDICTED: uncharacterized protein LOC109019550 [Juglans regia]
122309656	PREDICTED: uncharacterized protein LOC109019540 [Juglans regia]
122295821	PREDICTED: uncharacterized protein LOC109019531 [Juglans regia]
122276473	PREDICTED: uncharacterized protein LOC109019524 [Juglans regia]
122300641	PREDICTED: uncharacterized protein LOC109019524 [Juglans regia]
122309816	PREDICTED: uncharacterized protein LOC109019517 [Juglans regia]
122296939	PREDICTED: uncharacterized protein LOC109019515 [Juglans regia]
122301651	PREDICTED: uncharacterized protein LOC109019515 [Juglans regia]
122316234	PREDICTED: uncharacterized protein LOC109019515 [Juglans regia]
122313623	PREDICTED: uncharacterized protein LOC109019499 [Juglans regia]
122296024	PREDICTED: uncharacterized protein LOC109019498 isoform X1 [Juglans regia]
122300156	PREDICTED: uncharacterized protein LOC109019498 isoform X1 [Juglans regia]
122310280	PREDICTED: uncharacterized protein LOC109019475 [Juglans regia]
122275944	PREDICTED: uncharacterized protein LOC109019448 [Juglans regia]
122294544	PREDICTED: uncharacterized protein LOC109019431 [Juglans regia]
122318007	PREDICTED: uncharacterized protein LOC109019427 [Juglans regia]
122274723	PREDICTED: uncharacterized protein LOC109019426 isoform X2 [Juglans regia]
122310395	PREDICTED: uncharacterized protein LOC109019401 [Juglans regia]
122291516	PREDICTED: uncharacterized protein LOC109019353 [Juglans regia]
122291518	PREDICTED: uncharacterized protein LOC109019352 [Juglans regia]
122304155	PREDICTED: uncharacterized protein LOC109019299 [Juglans regia]
122282378	PREDICTED: uncharacterized protein LOC109019284 [Juglans regia]
122306461	PREDICTED: uncharacterized protein LOC109019284 [Juglans regia]
122282479	PREDICTED: uncharacterized protein LOC109019261 [Juglans regia]
122298910	PREDICTED: uncharacterized protein LOC109019261 [Juglans regia]
122277131	PREDICTED: uncharacterized protein LOC109019255 [Juglans regia]
122297273	PREDICTED: uncharacterized protein LOC109019229 [Juglans regia]
122312321	PREDICTED: uncharacterized protein LOC109019215 [Juglans regia]
122312320	PREDICTED: uncharacterized protein LOC109019214 isoform X2 [Juglans regia];PREDICTED: transcription factor MYB29-like isoform X1 [Juglans regia]
122310588	PREDICTED: uncharacterized protein LOC109019213 [Juglans regia]
122310587	PREDICTED: uncharacterized protein LOC109019212 isoform X1 [Juglans regia]
122318190	PREDICTED: uncharacterized protein LOC109019197 [Juglans regia]
122276054	PREDICTED: uncharacterized protein LOC109019194 [Juglans regia]
122276220	PREDICTED: uncharacterized protein LOC109019191 isoform X1 [Juglans regia]
122275531	PREDICTED: uncharacterized protein LOC109019189 [Juglans regia]
122277752	PREDICTED: uncharacterized protein LOC109019178 isoform X1 [Juglans regia];PREDICTED: uncharacterized protein LOC109019178 isoform X2 [Juglans regia]
122275284	PREDICTED: uncharacterized protein LOC109019172 [Juglans regia]
122311019	PREDICTED: uncharacterized protein LOC109019156 isoform X1 [Juglans regia]
122300176	PREDICTED: uncharacterized protein LOC109019152 [Juglans regia]
122290258	PREDICTED: uncharacterized protein LOC109019147 [Juglans regia]
122276383	PREDICTED: uncharacterized protein LOC109019140 isoform X1 [Juglans regia];PREDICTED: uncharacterized protein LOC109019140 isoform X2 [Juglans regia]
122311809	PREDICTED: uncharacterized protein LOC109019132 [Juglans regia]
122311124	PREDICTED: uncharacterized protein LOC109019131 [Juglans regia]
122311782	PREDICTED: uncharacterized protein LOC109019130 [Juglans regia]
122294934	PREDICTED: uncharacterized protein LOC109019124 isoform X2 [Juglans regia]
122294995	PREDICTED: uncharacterized protein LOC109019124 isoform X1 [Juglans regia];PREDICTED: uncharacterized protein LOC109013749 [Juglans regia];PREDICTED: uncharacterized protein LOC108989974 [Juglans regia]
122308871	PREDICTED: uncharacterized protein LOC109019112 isoform X1 [Juglans regia]
122294034	PREDICTED: uncharacterized protein LOC109019107 isoform X1 [Juglans regia];PREDICTED: uncharacterized protein LOC109019107 isoform X2 [Juglans regia]
122293885	PREDICTED: uncharacterized protein LOC109019101 [Juglans regia]
122280640	PREDICTED: uncharacterized protein LOC109019097 [Juglans regia]
122291414	PREDICTED: uncharacterized protein LOC109019082 [Juglans regia]
122312717	PREDICTED: uncharacterized protein LOC109019082 [Juglans regia]
122279603	PREDICTED: uncharacterized protein LOC109019051 [Juglans regia]
122304578	PREDICTED: uncharacterized protein LOC109019037 [Juglans regia]
122312582	PREDICTED: uncharacterized protein LOC109019037 [Juglans regia]
122279375	PREDICTED: uncharacterized protein LOC109019002 isoform X1 [Juglans regia];PREDICTED: uncharacterized protein LOC109019002 isoform X2 [Juglans regia]
122279763	PREDICTED: uncharacterized protein LOC109019001 isoform X1 [Juglans regia]
122294648	PREDICTED: uncharacterized protein LOC109019000 [Juglans regia]
122278818	PREDICTED: uncharacterized protein LOC109018984 [Juglans regia]
122296389	PREDICTED: uncharacterized protein LOC109018975 isoform X1 [Juglans regia]
122296567	PREDICTED: uncharacterized protein LOC109018971 isoform X2 [Juglans regia];PREDICTED: uncharacterized protein LOC109018971 isoform X1 [Juglans regia]
122296546	PREDICTED: uncharacterized protein LOC109018967 [Juglans regia]
122296423	PREDICTED: uncharacterized protein LOC109018961 isoform X1 [Juglans regia];PREDICTED: uncharacterized protein LOC109018961 isoform X2 [Juglans regia]
122296393	PREDICTED: uncharacterized protein LOC109018954 [Juglans regia]
122319328	PREDICTED: uncharacterized protein LOC109018922 [Juglans regia]
122299268	PREDICTED: uncharacterized protein LOC109018884 [Juglans regia]
122301991	PREDICTED: uncharacterized protein LOC109018884 [Juglans regia]
122292637	PREDICTED: uncharacterized protein LOC109018847 isoform X2 [Juglans regia];PREDICTED: uncharacterized protein LOC109018847 isoform X3 [Juglans regia]
122292641	PREDICTED: uncharacterized protein LOC109018847 isoform X1 [Juglans regia]
122297700	PREDICTED: uncharacterized protein LOC109018827 isoform X1 [Juglans regia]
122302453	PREDICTED: uncharacterized protein LOC109018827 isoform X1 [Juglans regia]
122304218	PREDICTED: uncharacterized protein LOC109018827 isoform X1 [Juglans regia]
122308224	PREDICTED: uncharacterized protein LOC109018827 isoform X1 [Juglans regia]
122315127	PREDICTED: uncharacterized protein LOC109018822 [Juglans regia]
122309157	PREDICTED: uncharacterized protein LOC109018817 [Juglans regia]
122284695	PREDICTED: uncharacterized protein LOC109018810 [Juglans regia]
122315715	PREDICTED: uncharacterized protein LOC109018806 [Juglans regia]
122295572	PREDICTED: uncharacterized protein LOC109018798 [Juglans regia]
122297710	PREDICTED: uncharacterized protein LOC109018798 [Juglans regia]
122315564	PREDICTED: uncharacterized protein LOC109018787 [Juglans regia]
122282756	PREDICTED: uncharacterized protein LOC109018784 [Juglans regia]
122276581	PREDICTED: uncharacterized protein LOC109018778 [Juglans regia]
122318883	PREDICTED: uncharacterized protein LOC109018776 [Juglans regia]
122275480	PREDICTED: uncharacterized protein LOC109018753 [Juglans regia]
122315900	PREDICTED: uncharacterized protein LOC109018753 [Juglans regia]
122279877	PREDICTED: uncharacterized protein LOC109018751 [Juglans regia]
122298557	PREDICTED: uncharacterized protein LOC109018741 [Juglans regia]
122304062	PREDICTED: uncharacterized protein LOC109018740 isoform X2 [Juglans regia]
122316435	PREDICTED: uncharacterized protein LOC109018725 [Juglans regia]
122318152	PREDICTED: uncharacterized protein LOC109018725 [Juglans regia]
122318637	PREDICTED: uncharacterized protein LOC109018725 [Juglans regia]
122310110	PREDICTED: uncharacterized protein LOC109018724 [Juglans regia]
122315479	PREDICTED: uncharacterized protein LOC109018724 [Juglans regia]
122275224	PREDICTED: uncharacterized protein LOC109018720 [Juglans regia]
122275234	PREDICTED: uncharacterized protein LOC109018719 [Juglans regia]
122275443	PREDICTED: uncharacterized protein LOC109018714 isoform X1 [Juglans regia]
122304437	PREDICTED: uncharacterized protein LOC109018696 [Juglans regia]
122307480	PREDICTED: uncharacterized protein LOC109018663 [Juglans regia]
122312477	PREDICTED: uncharacterized protein LOC109018663 [Juglans regia]
122314152	PREDICTED: uncharacterized protein LOC109018663 [Juglans regia]
122314877	PREDICTED: uncharacterized protein LOC109018651 isoform X3 [Juglans regia]
122314989	PREDICTED: uncharacterized protein LOC109018651 isoform X1 [Juglans regia]
122315052	PREDICTED: uncharacterized protein LOC109018651 isoform X1 [Juglans regia]
122303335	PREDICTED: uncharacterized protein LOC109018632 isoform X2 [Juglans regia];PREDICTED: uncharacterized protein LOC109018632 isoform X1 [Juglans regia]
122317402	PREDICTED: uncharacterized protein LOC109018617 isoform X1 [Juglans regia];PREDICTED: uncharacterized protein LOC109018617 isoform X3 [Juglans regia]
122285106	PREDICTED: uncharacterized protein LOC109018556 [Juglans regia]
122315451	PREDICTED: uncharacterized protein LOC109018519 [Juglans regia]
122314954	PREDICTED: uncharacterized protein LOC109018445 [Juglans regia]
122311288	PREDICTED: uncharacterized protein LOC109018430 [Juglans regia]
122279559	PREDICTED: uncharacterized protein LOC109018417 isoform X2 [Juglans regia]
122287324	PREDICTED: uncharacterized protein LOC109018396 [Juglans regia]
122317373	PREDICTED: uncharacterized protein LOC109018392 [Juglans regia]
122318485	PREDICTED: uncharacterized protein LOC109018390 [Juglans regia]
122315913	PREDICTED: uncharacterized protein LOC109018384 [Juglans regia]
122315914	PREDICTED: uncharacterized protein LOC109018376 [Juglans regia]
122308245	PREDICTED: uncharacterized protein LOC109018334 [Juglans regia];PREDICTED: probable serine/threonine-protein kinase At1g54610 [Juglans regia]
122282985	PREDICTED: uncharacterized protein LOC109018329 [Juglans regia]
122297122	PREDICTED: uncharacterized protein LOC109018321 [Juglans regia]
122282419	PREDICTED: uncharacterized protein LOC109018274 [Juglans regia]
122277589	PREDICTED: uncharacterized protein LOC109018256 [Juglans regia]
122309708	PREDICTED: uncharacterized protein LOC109018207 [Juglans regia]
122313941	PREDICTED: uncharacterized protein LOC109018193 [Juglans regia]
122313656	PREDICTED: uncharacterized protein LOC109018191 [Juglans regia]
122276805	PREDICTED: uncharacterized protein LOC109018138 [Juglans regia]
122277565	PREDICTED: uncharacterized protein LOC109018136 [Juglans regia]
122275367	PREDICTED: uncharacterized protein LOC109018090 [Juglans regia]
122306927	PREDICTED: uncharacterized protein LOC109018073 [Juglans regia]
122274515	PREDICTED: uncharacterized protein LOC109018046 [Juglans regia]
122291114	PREDICTED: uncharacterized protein LOC109018034 isoform X1 [Juglans regia]
122291738	PREDICTED: uncharacterized protein LOC109018034 isoform X1 [Juglans regia]
122291737	PREDICTED: uncharacterized protein LOC109018033 [Juglans regia]
122292998	PREDICTED: uncharacterized protein LOC109018032 [Juglans regia]
122276993	PREDICTED: uncharacterized protein LOC109018017 [Juglans regia]
122290053	PREDICTED: uncharacterized protein LOC109018017 [Juglans regia]
122291013	PREDICTED: uncharacterized protein LOC109018017 [Juglans regia]
122294235	PREDICTED: uncharacterized protein LOC109017998 isoform X2 [Juglans regia];PREDICTED: uncharacterized protein LOC109017998 isoform X4 [Juglans regia];PREDICTED: pre-rRNA-processing protein las1 isoform X5 [Juglans regia]
122274713	PREDICTED: uncharacterized protein LOC109017985 [Juglans regia]
122313173	PREDICTED: uncharacterized protein LOC109017950 [Juglans regia]
122275296	PREDICTED: uncharacterized protein LOC109017947 [Juglans regia]
122293596	PREDICTED: uncharacterized protein LOC109017947 [Juglans regia]
122289436	PREDICTED: uncharacterized protein LOC109017920 [Juglans regia]
122295919	PREDICTED: uncharacterized protein LOC109017920 [Juglans regia]
122300075	PREDICTED: uncharacterized protein LOC109017920 [Juglans regia]
122309882	PREDICTED: uncharacterized protein LOC109017920 [Juglans regia]
122312610	PREDICTED: uncharacterized protein LOC109017920 [Juglans regia]
122312865	PREDICTED: uncharacterized protein LOC109017920 [Juglans regia]
122317970	PREDICTED: uncharacterized protein LOC109017920 [Juglans regia]
122275604	PREDICTED: uncharacterized protein LOC109017884 [Juglans regia]
122279792	PREDICTED: uncharacterized protein LOC109017884 [Juglans regia]
122298930	PREDICTED: uncharacterized protein LOC109017884 [Juglans regia]
122309566	PREDICTED: uncharacterized protein LOC109017884 [Juglans regia]
122318757	PREDICTED: uncharacterized protein LOC109017884 [Juglans regia]
122308118	PREDICTED: uncharacterized protein LOC109017803, partial [Juglans regia]
122295100	PREDICTED: uncharacterized protein LOC109017753 [Juglans regia]
122293630	PREDICTED: uncharacterized protein LOC109017752 [Juglans regia]
122295075	PREDICTED: uncharacterized protein LOC109017722 [Juglans regia]
122306861	PREDICTED: uncharacterized protein LOC109017695 [Juglans regia]
122275050	PREDICTED: uncharacterized protein LOC109017693, partial [Juglans regia]
122275051	PREDICTED: uncharacterized protein LOC109017693, partial [Juglans regia]
122274562	PREDICTED: uncharacterized protein LOC109017690 [Juglans regia]
122276622	PREDICTED: uncharacterized protein LOC109017690 [Juglans regia]
122276860	PREDICTED: uncharacterized protein LOC109017690 [Juglans regia]
122276905	PREDICTED: uncharacterized protein LOC109017690 [Juglans regia]
122278660	PREDICTED: uncharacterized protein LOC109017690 [Juglans regia]
122282129	PREDICTED: uncharacterized protein LOC109017690 [Juglans regia]
122282156	PREDICTED: uncharacterized protein LOC109017690 [Juglans regia]
122290892	PREDICTED: uncharacterized protein LOC109017690 [Juglans regia]
122291154	PREDICTED: uncharacterized protein LOC109017690 [Juglans regia]
122298781	PREDICTED: uncharacterized protein LOC109017690 [Juglans regia]
122304540	PREDICTED: uncharacterized protein LOC109017690 [Juglans regia]
122309252	PREDICTED: uncharacterized protein LOC109017690 [Juglans regia]
122310098	PREDICTED: uncharacterized protein LOC109017690 [Juglans regia]
122312687	PREDICTED: uncharacterized protein LOC109017690 [Juglans regia]
122316908	PREDICTED: uncharacterized protein LOC109017690 [Juglans regia]
122318162	PREDICTED: uncharacterized protein LOC109017690 [Juglans regia]
122312914	PREDICTED: uncharacterized protein LOC109017614 [Juglans regia]
122318317	PREDICTED: uncharacterized protein LOC109017560 [Juglans regia]
122313876	PREDICTED: uncharacterized protein LOC109017557 isoform X2 [Juglans regia];PREDICTED: uncharacterized protein LOC109017557 isoform X1 [Juglans regia]
122318740	PREDICTED: uncharacterized protein LOC109017513 [Juglans regia]
122274717	PREDICTED: uncharacterized protein LOC109017437 [Juglans regia]
122282282	PREDICTED: uncharacterized protein LOC109017409, partial [Juglans regia]
122282310	PREDICTED: uncharacterized protein LOC109017409, partial [Juglans regia]
122301802	PREDICTED: uncharacterized protein LOC109017409, partial [Juglans regia]
122304965	PREDICTED: uncharacterized protein LOC109017409, partial [Juglans regia]
122306195	PREDICTED: uncharacterized protein LOC109017409, partial [Juglans regia]
122293550	PREDICTED: uncharacterized protein LOC109017360 [Juglans regia]
122301711	PREDICTED: uncharacterized protein LOC109017303 [Juglans regia]
122305778	PREDICTED: uncharacterized protein LOC109017303 [Juglans regia]
122318319	PREDICTED: uncharacterized protein LOC109017294 [Juglans regia]
122319206	PREDICTED: uncharacterized protein LOC109017283 [Juglans regia]
122315350	PREDICTED: uncharacterized protein LOC109017274, partial [Juglans regia]
122274612	PREDICTED: uncharacterized protein LOC109017273 [Juglans regia]
122301849	PREDICTED: uncharacterized protein LOC109017273 [Juglans regia]
122304571	PREDICTED: uncharacterized protein LOC109017273 [Juglans regia]
122307281	PREDICTED: uncharacterized protein LOC109017273 [Juglans regia]
122282233	PREDICTED: uncharacterized protein LOC109017226 [Juglans regia]
122291020	PREDICTED: uncharacterized protein LOC109017226 [Juglans regia]
122292274	PREDICTED: uncharacterized protein LOC109017226 [Juglans regia]
122304743	PREDICTED: uncharacterized protein LOC109017226 [Juglans regia]
122317052	PREDICTED: uncharacterized protein LOC109017226 [Juglans regia]
122318038	PREDICTED: uncharacterized protein LOC109017226 [Juglans regia]
122295824	PREDICTED: uncharacterized protein LOC109017180 [Juglans regia]
122309792	PREDICTED: uncharacterized protein LOC109017180 [Juglans regia]
122303390	PREDICTED: uncharacterized protein LOC109017177 [Juglans regia]
122278171	PREDICTED: uncharacterized protein LOC109017147 [Juglans regia]
122290859	PREDICTED: uncharacterized protein LOC109017055 [Juglans regia]
122291431	PREDICTED: uncharacterized protein LOC109017030 [Juglans regia]
122292237	PREDICTED: uncharacterized protein LOC109017025, partial [Juglans regia]
122314013	PREDICTED: uncharacterized protein LOC109016950 [Juglans regia]
122311286	PREDICTED: uncharacterized protein LOC109016947, partial [Juglans regia]
122292559	PREDICTED: uncharacterized protein LOC109016941 isoform X1 [Juglans regia]
122294829	PREDICTED: uncharacterized protein LOC109016917 [Juglans regia]
122317268	PREDICTED: uncharacterized protein LOC109016910 [Juglans regia]
122275221	PREDICTED: uncharacterized protein LOC109016890 [Juglans regia]
122293609	PREDICTED: uncharacterized protein LOC109016886 [Juglans regia]
122298654	PREDICTED: uncharacterized protein LOC109016886 [Juglans regia]
122309541	PREDICTED: uncharacterized protein LOC109016886 [Juglans regia]
122316437	PREDICTED: uncharacterized protein LOC109016886 [Juglans regia]
122302715	PREDICTED: uncharacterized protein LOC109016800, partial [Juglans regia];PREDICTED: heavy metal-associated isoprenylated plant protein 3-like [Juglans regia]
122279913	PREDICTED: uncharacterized protein LOC109016789 [Juglans regia]
122300207	PREDICTED: uncharacterized protein LOC109016761 [Juglans regia]
122278772	PREDICTED: uncharacterized protein LOC109016720 [Juglans regia]
122274199	PREDICTED: uncharacterized protein LOC109016686 [Juglans regia]
122316327	PREDICTED: uncharacterized protein LOC109016686 [Juglans regia]
122317524	PREDICTED: uncharacterized protein LOC109016686 [Juglans regia]
122297051	PREDICTED: uncharacterized protein LOC109016670 [Juglans regia]
122291194	PREDICTED: uncharacterized protein LOC109016656 [Juglans regia]
122310558	PREDICTED: uncharacterized protein LOC109016640 [Juglans regia]
122312533	PREDICTED: uncharacterized protein LOC109016638 [Juglans regia]
122277501	PREDICTED: uncharacterized protein LOC109016610 [Juglans regia]
122292117	PREDICTED: uncharacterized protein LOC109016560 isoform X1 [Juglans regia]
122291658	PREDICTED: uncharacterized protein LOC109016538 [Juglans regia]
122300953	PREDICTED: uncharacterized protein LOC109016538 [Juglans regia]
122306742	PREDICTED: uncharacterized protein LOC109016495 [Juglans regia]
122276295	PREDICTED: uncharacterized protein LOC109016468 [Juglans regia]
122290793	PREDICTED: uncharacterized protein LOC109016463 isoform X1 [Juglans regia]
122290743	PREDICTED: uncharacterized protein LOC109016379 isoform X1 [Juglans regia]
122292340	PREDICTED: uncharacterized protein LOC109016378 [Juglans regia]
122304850	PREDICTED: uncharacterized protein LOC109016378 [Juglans regia]
122314208	PREDICTED: uncharacterized protein LOC109016378 [Juglans regia]
122277115	PREDICTED: uncharacterized protein LOC109016375, partial [Juglans regia]
122280058	PREDICTED: uncharacterized protein LOC109016362, partial [Juglans regia]
122294215	PREDICTED: uncharacterized protein LOC109016362, partial [Juglans regia]
122292050	PREDICTED: uncharacterized protein LOC109016350 [Juglans regia]
122293556	PREDICTED: uncharacterized protein LOC109016332 [Juglans regia]
122310196	PREDICTED: uncharacterized protein LOC109016332 [Juglans regia]
122280146	PREDICTED: uncharacterized protein LOC109016327 [Juglans regia]
122292928	PREDICTED: uncharacterized protein LOC109016323 [Juglans regia]
122292930	PREDICTED: uncharacterized protein LOC109016313 [Juglans regia]
122305560	PREDICTED: uncharacterized protein LOC109016301 [Juglans regia]
122295974	PREDICTED: uncharacterized protein LOC109016226 [Juglans regia]
122297086	PREDICTED: uncharacterized protein LOC109016205 [Juglans regia];PREDICTED: disease resistance protein TAO1-like [Juglans regia]
122292291	PREDICTED: uncharacterized protein LOC109016117 [Juglans regia]
122291303	PREDICTED: uncharacterized protein LOC109016085 [Juglans regia]
122318709	PREDICTED: uncharacterized protein LOC109016081 [Juglans regia]
122291551	PREDICTED: uncharacterized protein LOC109016076 [Juglans regia];PREDICTED: uncharacterized protein LOC109005711 [Juglans regia]
122309908	PREDICTED: uncharacterized protein LOC109016076 [Juglans regia]
122313400	PREDICTED: uncharacterized protein LOC109016076 [Juglans regia]
122313429	PREDICTED: uncharacterized protein LOC109016076 [Juglans regia]
122306584	PREDICTED: uncharacterized protein LOC109016050 [Juglans regia]
122274727	PREDICTED: uncharacterized protein LOC109016032 [Juglans regia]
122274728	PREDICTED: uncharacterized protein LOC109016032 [Juglans regia]
122319116	PREDICTED: uncharacterized protein LOC109016032 [Juglans regia]
122291922	PREDICTED: uncharacterized protein LOC109016002 isoform X1 [Juglans regia];PREDICTED: uncharacterized protein LOC109016002 isoform X2 [Juglans regia]
122274290	PREDICTED: uncharacterized protein LOC109015967, partial [Juglans regia]
122319059	PREDICTED: uncharacterized protein LOC109015966 [Juglans regia]
122280630	PREDICTED: uncharacterized protein LOC109015916, partial [Juglans regia]
122296895	PREDICTED: uncharacterized protein LOC109015886, partial [Juglans regia]
122278639	PREDICTED: uncharacterized protein LOC109015877 [Juglans regia]
122290254	PREDICTED: uncharacterized protein LOC109015877 [Juglans regia]
122301966	PREDICTED: uncharacterized protein LOC109015877 [Juglans regia]
122307013	PREDICTED: uncharacterized protein LOC109015877 [Juglans regia]
122311399	PREDICTED: uncharacterized protein LOC109015877 [Juglans regia]
122292041	PREDICTED: uncharacterized protein LOC109015851 [Juglans regia]
122312774	PREDICTED: uncharacterized protein LOC109015849, partial [Juglans regia]
122278996	PREDICTED: uncharacterized protein LOC109015827 [Juglans regia]
122276573	PREDICTED: uncharacterized protein LOC109015825, partial [Juglans regia]
122292804	PREDICTED: uncharacterized protein LOC109015822 [Juglans regia]
122307464	PREDICTED: uncharacterized protein LOC109015774 [Juglans regia]
122293972	PREDICTED: uncharacterized protein LOC109015766 [Juglans regia]
122278322	PREDICTED: uncharacterized protein LOC109015758 [Juglans regia]
122281925	PREDICTED: uncharacterized protein LOC109015735, partial [Juglans regia]
122319047	PREDICTED: uncharacterized protein LOC109015725 [Juglans regia]
122307825	PREDICTED: uncharacterized protein LOC109015722 isoform X1 [Juglans regia]
122277166	PREDICTED: uncharacterized protein LOC109015697 [Juglans regia]
122290105	PREDICTED: uncharacterized protein LOC109015675 isoform X1 [Juglans regia];PREDICTED: uncharacterized protein LOC109008585 isoform X1 [Juglans regia]
122288902	PREDICTED: uncharacterized protein LOC109015675 isoform X1 [Juglans regia]
122293274	PREDICTED: uncharacterized protein LOC109015675 isoform X1 [Juglans regia]
122293884	PREDICTED: uncharacterized protein LOC109015675 isoform X1 [Juglans regia]
122294272	PREDICTED: uncharacterized protein LOC109015675 isoform X1 [Juglans regia]
122294580	PREDICTED: uncharacterized protein LOC109015675 isoform X1 [Juglans regia]
122295170	PREDICTED: uncharacterized protein LOC109015675 isoform X1 [Juglans regia]
122295207	PREDICTED: uncharacterized protein LOC109015675 isoform X1 [Juglans regia]
