# Supplementary material for: The CiWOX13-CiWOX14 Complex Regulates CiBGLU21 to Promote Graft Union Formation by Modulating Cell Wall Synthesis in Carya illinoinensis
Source: Plants (Basel). 2026 Jan 16;15(2):273. doi: 10.3390/plants15020273 (PMC12844663; doi:10.3390/plants15020273)
Supplement: Supplementary file 1 [file plants-15-00273-s001.zip › Supplemental Table S5. Information on CiWOXs TFs..xlsx]

## Sheet: Sheet1
Supplemental Table 5. Information on CiWOXs TFs.
Gene Name	Locus ID	Descripton
CiWOX13	LOC122318036	PREDICTED: WUSCHEL-related homeobox 13 [Juglans regia]
CiWOX14	LOC122317062	PREDICTED: WUSCHEL-related homeobox 13 [Juglans regia]
